# Supplementary material for: Amodiaquine promotes testosterone production and de novo synthesis of cholesterol and triglycerides in Leydig cells
Source: J Lipid Res. 2021 Nov 19;62:100152. doi: 10.1016/j.jlr.2021.100152 (PMC8666709; doi:10.1016/j.jlr.2021.100152)
Supplement: Supplemental data [file mmc1.xls]

## Sheet: QC30
Alignment ID	Average Rt(min)	Average Mz	Metabolite name	Adduct type	AQ-L2	AQ-L2	AQ-L2	AQ-L2	AQ-L2	Veh-L2	Veh-L2	Veh-L2	Veh-L2	Veh-L2	AQ_L4	AQ_L4	AQ_L4	AQ_L4	Veh-L4	Veh-L4	Veh-L4	Veh-L4	Ewha_Blank1	Ewha_Blank2	Ewha_Blank3	Ewha_Blank4	Ewha_Blank5	Ewha_Blank6	Ewha_QC1	Ewha_QC2	Ewha_QC3	Ewha_QC4	Ewha_QC5	Ewha_QC6	Ewha_QC7	Ewha_QC8	Ewha_QC9	Ewha_QC10	Ewha_QC11	Ewha_QC12	Ewha_QC13	Ewha_QC14	Ewha_QC15	Ewha_QC16	Ewha_QC17	Ewha_QC18	QC
0	12.406	300.139	Unknown	[M+H]+	2060	1999	2448	2167	2237	2377	2191	2097	2012	2083	2331	2032	1711	2139	2237	2293	2267	2244	2198	2089	2237	2171	2199	2370	2420	2350	2354	1821	1757	2180	2075	1891	1811	1900	2094	1942	2127	1839	2093	2181	2292	2094	9.93762
1	12.58	300.141	Unknown	[M+H]+	2493	2098	2448	2167	2246	2377	1851	2135	2462	2478	2331	2150	2343	2739	1913	2242	2417	2291	2267	2262	1997	2383	1882	2412	2182	2405	2037	2160	2395	2550	2358	2364	2240	2300	2479	2710	2480	2376	1984	2181	1811	1851	10.5402
2	12.81	300.144	Unknown	[M+H]+	2036	1748	1976	2049	1740	2024	2303	2257	2226	1708	1829	1823	2030	1806	2221	2507	2001	1937	1769	1840	2180	1777	2355	1601	2274	1839	2311	1840	2458	2033	1813	2149	2029	1919	1782	2237	1708	2171	1749	1989	1657	2441	12.4837
3	12.706	300.146	Unknown	[M+H]+	2036	1903	2195	2049	2246	2024	2125	2257	2226	2478	2509	1857	2343	2149	2221	2507	2417	2172	2168	2262	2180	2383	2355	2216	2048	2405	2311	2139	2458	2251	2104	1919	1916	1919	1996	2237	1944	1974	2181	1817	2416	2441	9.7561
4	12.743	300.194	w/o MS2:CAR 9:1	[M+H]+	797	1109	875	900	767	842	976	1088	1401	949	912	956	918	979	1002	871	867	1312	648	1185	779	820	883	611	1089	722	1178	895	1234	1055	1093	843	1077	1109	999	1078	951	1005	932	946	1229	1040	12.8204
5	0.758	300.273	Unknown	[M+H]+	562	536	646	860	418	449	612	373	473	595	405	442	442	316	448	468	251	402	83	67	66	99	50	0	319	350	647	380	471	487	354	452	506	491	404	485	314	538	570	542	338	377	21.5362
6	1.369	300.289	SPB 18:1;2O	[M+H]+	656	562	663	568	518	2558	2104	2192	1916	1336	1111	830	844	777	1821	1832	1630	1812	0	0	68	108	52	0	1816	1290	1929	1598	1753	1773	1527	1805	1472	1889	1638	2042	1410	1586	1520	1725	1285	1571	12.9177
7	2.32	300.292	w/o MS2:NAE 16:0	[M+H]+	364	221	255	233	265	227	393	316	242	264	249	274	272	471	282	92	259	407	0	0	0	0	0	0	233	279	271	470	445	259	337	287	177	278	435	250	406	252	263	302	300	285	26.1241
8	6.041	300.31	Unknown	[M+H]+	479	347	615	485	505	436	417	340	294	494	403	375	410	469	410	457	401	453	600	369	324	371	357	408	409	555	338	401	504	340	329	490	397	385	301	557	393	370	356	347	432	512	19.2438
9	1.841	300.351	Unknown	[M+H]+	328	78	130	73	177	89	70	0	0	150	179	0	66	442	273	97	65	152	0	0	0	0	0	0	178	193	206	153	111	92	146	204	235	229	161	205	159	162	199	96	97	214	27.335
11	12.468	302.127	Unknown	[M+H]+	447	584	474	460	436	417	516	459	357	444	504	368	323	464	442	514	518	510	455	445	518	453	491	468	476	399	499	363	510	608	635	473	356	601	579	479	341	419	425	438	506	419	18.6954
12	1.065	302.304	w/o MS2:SPB 18:0;2O	[M+H]+	1736	1918	1598	1727	1442	2366	2423	1707	1599	1312	1633	1751	2144	1347	1834	1952	1426	1479	0	0	0	0	103	0	2203	1933	2177	2298	1965	2203	1670	1897	1876	2160	1905	1834	1601	1923	1715	2002	1481	1839	11.6084
13	0.657	302.305	w/o MS2:C18-Sphinganine	[M+H]+	301	160	114	143	230	408	376	583	493	456	183	307	256	341	535	624	615	304	0	0	0	0	0	0	501	398	368	302	336	504	551	285	415	217	428	453	403	500	386	342	449	536	22.2986
14	1.539	302.306	Unknown	[M+H]+	1319	1492	1573	1427	1864	1198	1389	1318	1164	703	2346	2192	1945	2571	1097	919	836	623	0	0	0	58	0	0	1164	1560	1405	1283	931	1215	1204	1000	1136	1247	966	1242	1313	992	1329	1165	1395	1235	13.6898
18	1.065	304.299	SPB 17:0;3O	[M+H]+	5092	4895	5910	5788	4035	7299	7084	5482	4782	4476	4642	6612	7086	5065	5077	6600	5228	5971	78	0	0	121	53	77	7418	5556	7094	7339	6992	7627	4847	6497	6927	6727	6383	7032	5048	6967	5967	7488	5211	7205	13.4116
23	0.585	306.261	MG 13:0	[M+NH4]+	472	505	349	557	460	1221	494	1017	490	741	702	614	1275	1101	400	471	829	625	713	91	57	52	0	65	275	394	390	390	523	301	331	547	352	304	431	579	525	588	496	497	405	503	22.9714
25	1.105	308.258	Unknown	[M+H]+	2471	2363	2031	1833	1625	3263	2591	2465	2715	2398	1883	1641	2308	1730	1883	1740	2914	3303	93	0	0	0	90	56	3079	2306	2072	2594	2493	2453	2256	2335	3133	3084	2605	2594	2317	3233	2048	2468	1562	1626	19.2407
27	0.565	309.229	Unknown	[M+H]+	215	259	270	2470	134	1711	432	3494	149	291	533	413	462	329	2634	326	2036	332	339	178	132	72	39	126	328	303	340	407	319	244	327	492	448	423	370	249	306	328	236	234	267	262	23.2675
29	12.637	310.304	w/o MS2:RIKEN P-VS1 ID-1275 from Mouse_AdrenalGlands_WT_N_Ctr	[M+H]+	892	861	900	708	775	885	790	687	851	780	891	1013	883	839	982	640	988	790	1118	816	879	788	916	783	776	934	980	834	854	710	747	901	747	787	878	816	812	922	815	954	883	724	9.68491
30	6.792	310.307	Unknown	[M+H]+	955	1174	953	878	1118	926	1063	1391	1531	1088	1171	1106	1168	1207	992	1050	1028	1022	1395	891	842	871	684	991	922	1129	1196	950	1284	949	1171	1067	1165	1034	1214	1201	1181	1094	1373	1063	1273	1232	10.8929
31	12.441	310.309	Unknown	[M+H]+	1020	868	945	818	774	954	815	915	951	937	1056	835	934	1030	1003	961	927	685	952	1083	1012	1007	801	878	967	1071	876	700	854	994	722	937	1081	955	840	662	793	761	989	954	1038	1112	15.1289
32	6.532	310.31	Unknown	[M+H]+	272	275	366	343	331	318	225	345	234	303	269	315	364	295	394	245	246	304	1415	361	295	218	416	287	218	352	328	409	440	361	297	231	342	328	251	381	262	310	338	242	360	341	19.1953
33	7.347	310.31	Unknown	[M+H]+	465	407	557	370	457	368	307	450	435	488	318	413	341	356	453	293	508	359	1212	318	320	409	433	414	572	426	403	379	463	512	412	420	550	433	482	347	369	397	397	355	361	392	15.4002
34	3.314	310.31	Unknown	[M+H]+	1077	979	3017	1255	871	882	778	894	742	851	1331	962	1117	1313	982	979	1047	971	629	663	607	740	470	662	1241	1001	1065	1011	1362	1095	929	1329	1215	1008	1315	1012	1018	1512	1047	1029	737	1001	16.8255
37	3.814	312.326	Unknown	[M+H]+	375	414	654	477	380	171	367	190	154	295	449	331	343	377	250	187	272	156	95	0	76	118	78	52	281	426	321	383	299	203	182	379	250	375	317	192	320	469	402	332	211	224	27.8165
38	2.545	312.358	Unknown	[M+H]+	592	611	603	635	956	795	704	729	822	827	1749	2000	1732	1703	1383	1533	1380	1579	271	281	265	158	359	134	1357	1071	1151	1499	1475	1269	1144	1387	1249	1290	1435	1242	1082	1152	906	1040	1043	1208	13.5049
39	12.807	312.36	Unknown	[M+H]+	377	458	444	472	545	671	504	546	404	245	437	400	428	396	403	624	408	360	437	504	466	549	595	379	478	319	553	546	392	531	413	377	418	518	442	483	471	460	613	484	537	491	15.2436
40	2.524	312.388	w/o MS2:RIKEN P-VS1 ID-1306 from Cell_C2C12_WT_N_4h50AA	[M+H]+	733	594	662	681	873	736	837	746	773	853	2102	2303	1832	1607	1748	1348	1578	1830	265	106	52	118	254	82	1419	1454	1113	1833	1516	1206	1355	1629	1513	1587	1564	1280	1068	1048	685	957	1106	1115	22.0804
41	6.505	313.265	Unknown	[M+H]+	571	540	716	832	773	895	1012	1191	789	638	1096	1043	969	886	807	673	763	802	56	73	27	68	311	15	856	851	889	863	746	705	773	625	787	967	709	816	893	970	939	842	763	816	11.357
42	6.58	313.273	Unknown	[M+H]+	553	651	771	797	773	1014	1101	1191	789	579	1133	1043	991	886	807	673	820	802	28	0	182	62	311	110	856	851	906	863	902	666	773	595	765	967	709	751	840	970	939	842	797	923	12.55
43	7.119	313.273	Unknown	[M+H]+	922	898	843	935	1095	2500	3164	2671	1595	1586	2019	1663	2118	2177	2415	1643	1444	1720	113	117	100	224	18	0	1603	1704	1723	1613	1610	1553	1611	1605	1642	1864	1772	1575	1463	1531	1868	1390	1700	1463	7.95886
44	7.759	313.274	Unknown	[M+H]+	960	758	675	631	611	1293	1314	1014	838	822	954	1357	1112	1502	913	770	693	740	55	64	211	51	132	30	936	838	881	1033	955	943	803	1055	869	828	977	1076	951	893	902	1099	728	1100	11.3315
46	1.665	314.342	Unknown	[M+H]+	509	486	673	414	331	729	526	575	693	383	345	380	331	351	415	323	263	421	0	0	0	0	0	0	355	408	380	436	584	478	361	433	588	444	371	367	562	563	516	484	312	504	19.1523
48	3.749	315.217	Unknown	[M+H]+	625	704	702	668	756	561	859	654	721	578	905	905	879	1223	669	744	418	532	59	106	181	203	49	156	608	847	913	627	576	645	769	757	616	662	947	812	752	956	609	834	815	827	16.42
49	1.214	316.323	RIKEN P-VS1 ID-1378 from Mouse_Aorta_WT_N_Ctr	[M+H]+	2559	3520	2364	2281	2914	2774	3542	3489	3211	2951	3463	3284	2853	3077	3411	2787	2611	2990	444	356	260	387	297	328	3380	3362	2912	2492	3138	2606	3321	2876	3047	2964	3066	3168	3339	3150	3006	2623	3153	3037	8.57425
51	0.548	317.025	Unknown	[M+H]+	892	1339	950	932	885	0	0	0	0	0	870	1333	1252	1016	0	0	0	0	0	0	0	0	0	0	521	363	413	614	590	562	434	627	529	524	478	596	527	455	522	515	370	505	15.2867
52	0.764	317.287	Unknown	[M+NH4]+	860	738	573	690	517	772	686	613	623	928	493	595	641	653	972	837	623	647	0	0	0	13	0	0	838	538	849	812	611	814	590	716	674	744	626	660	620	491	620	747	650	928	16.9243
53	3.214	317.308	Unknown	[M+H]+	1141	1454	1098	1440	1137	708	1187	1130	765	1294	1839	1662	1735	2592	996	779	808	990	0	81	0	0	34	15	1619	1339	1461	951	1504	1775	1618	1069	1239	1005	1560	1690	1306	1273	1492	1020	1198	1348	18.272
54	1.273	317.324	Unknown	[M+H]+	587	855	474	639	564	559	717	792	782	686	831	652	803	799	853	706	540	718	0	0	0	0	69	0	821	696	724	713	855	668	910	705	728	707	711	658	717	691	838	828	758	653	10.0442
55	0.759	318.301	SPB 18:0;3O	[M+H]+	29080	21389	32602	36652	26488	34540	37067	22899	22952	23822	20920	26018	28328	23559	36329	34507	20148	23704	164	0	0	260	312	255	34142	26103	37042	33770	30707	34564	25097	26997	28471	29458	24535	30097	23878	29925	32898	36322	28820	35971	13.8159
57	1.676	319.287	Unknown	[M+H]+	378	405	493	2553	403	415	375	1793	330	455	1056	478	2503	436	449	444	2886	386	328	549	523	226	424	373	432	437	609	371	326	476	510	482	355	295	422	516	386	316	314	509	458	429	20.0986
58	0.52	319.29	Unknown	[M+H]+	294	688	507	1141	1025	1739	2336	1550	1750	2436	685	1396	1141	854	6008	6657	4354	3175	499	414	407	571	662	571	2734	4384	4995	3398	4091	2927	3504	2172	2356	2002	2147	2646	2134	3123	3365	3087	3461	3131	26.6073
60	3.848	321.316	Unknown	[M+H]+	268	376	631	267	289	310	195	202	65	145	343	359	429	318	197	169	291	319	0	54	68	14	26	13	431	374	301	339	314	267	320	259	322	284	307	176	160	198	264	282	239	242	23.801
61	0.76	322.254	Unknown	[M+Na]+	804	651	874	1011	915	1103	1118	846	800	707	1136	791	933	741	1358	1043	524	764	0	0	0	0	0	0	955	917	1081	888	902	921	919	728	915	772	861	765	975	964	1071	1218	922	1009	12.651
70	1.406	325.274	Unknown	[M+H]+	1117	1360	972	1144	1160	980	971	1357	1295	1232	1352	1136	1417	1056	1244	983	892	1027	287	0	55	0	0	16	1042	1430	1129	1165	1273	1308	1077	1386	1258	1342	1268	1225	1242	1155	1211	1199	1127	1204	8.35834
71	1.437	325.301	Unknown	[M+H]+	1128	1552	1007	1330	1398	983	969	532	1507	1214	1365	1303	1441	1263	1280	1101	893	1278	184	85	55	0	0	15	1147	1060	842	1349	1516	1562	924	1850	1437	1342	1610	1194	1207	1292	818	1542	764	1183	23.9974
73	1.878	326.376	w/o MS2:RIKEN P-VS1 ID-1478 from Mouse_Aorta_WT_N_Ctr	[M+H]+	307	228	309	342	503	341	388	414	313	165	254	419	488	344	334	317	165	326	0	0	54	0	0	0	328	393	396	356	459	319	204	261	229	333	304	307	435	318	357	336	234	345	20.7687
74	0.624	327.3	Unknown	[M+H]+	374	343	451	496	322	750	530	711	591	945	462	443	402	345	710	660	897	1015	663	289	190	225	274	280	421	376	424	401	377	445	517	443	406	491	366	505	525	413	447	432	387	395	11.4157
75	7.431	327.328	Unknown	[M+H]+	627	426	505	548	222	435	483	267	110	209	705	183	484	440	189	528	81	656	681	438	165	226	436	178	411	314	490	568	444	348	317	288	452	607	382	368	500	490	510	353	309	402	22.2801
76	6.722	327.33	Unknown	[M+H]+	751	873	539	749	910	737	815	837	856	817	996	847	637	982	660	683	749	882	1345	604	601	664	601	587	749	990	802	829	639	674	846	951	846	813	744	765	763	843	802	919	1020	810	12.1465
77	6.791	327.336	Unknown	[M+NH4]+	751	873	539	750	959	751	739	836	834	817	894	955	637	982	640	625	749	867	723	604	585	598	601	601	832	990	780	859	639	674	846	839	846	858	880	765	763	843	802	897	1020	810	11.0978
78	0.518	328.127	Unknown	[M+H]+	1628	1235	1592	1396	1142	0	0	0	52	162	1314	1362	1211	1068	56	53	54	0	201	0	0	84	0	0	1110	901	846	867	968	1212	676	803	846	833	881	909	672	708	961	1075	744	837	16.5766
80	3.132	328.318	w/o MS2:NAE 18:0	[M+H]+	296	355	366	378	350	261	307	407	323	327	394	475	521	563	252	206	318	262	163	77	63	235	174	147	371	403	607	330	441	417	447	384	353	367	389	384	323	451	463	244	523	407	19.6536
81	3.749	329.159	Unknown	[M+H]+	706	751	682	704	916	759	903	799	717	705	1418	1215	1121	1402	854	617	598	599	0	87	0	0	0	0	1127	957	1102	622	684	833	1031	856	986	810	1032	801	1127	750	1032	906	1224	981	17.648
82	3.747	329.186	Unknown	[M+H]+	458	980	711	811	946	420	1193	956	634	705	1636	1280	1483	1551	941	883	574	897	0	72	0	0	0	0	1102	1077	1102	692	639	833	1005	963	661	1019	1077	684	1116	984	1031	939	1178	1247	19.3255
83	1.597	330.337	w/o MS2:SPB 20:0;2O	[M+H]+	2337	3000	2731	2650	2461	3766	3721	2827	2533	2474	4388	4247	4612	3954	5091	4832	2557	3140	104	170	65	56	141	81	5307	3867	5232	4658	4458	5165	3565	4158	4096	4645	4093	3997	3898	4130	4565	4922	4479	4727	11.3536
87	2.664	331.287	Unknown	[M+H]+	260	263	219	185	121	337	322	199	161	363	224	212	233	358	263	315	139	323	0	0	0	0	0	0	288	369	356	294	321	276	307	394	193	268	501	316	195	491	251	459	345	301	26.8722
91	0.904	332.306	w/o MS2:RIKEN P-VS1 ID-1574 from Mouse_Aorta_WT_N_Ctr	[M+H]+	257	288	373	936	163	1241	1405	1862	239	729	1499	894	574	195	356	338	685	294	171	0	0	0	0	0	141	270	233	239	309	289	292	175	331	333	284	419	326	259	305	381	205	294	24.1674
92	1.574	332.329	w/o MS2:SPB 19:0;3O	[M+H]+	5068	4068	6476	6823	6910	6002	8271	5016	4850	4735	5960	6460	6643	7049	8053	6839	4465	5303	14	55	15	0	0	0	6973	6483	8078	6125	5728	7245	5106	5749	5543	6142	5507	5339	5253	5707	8053	6890	7218	7629	15.2877
96	0.52	333.298	Unknown	[M+H]+	165	0	124	323	106	332	375	456	300	272	202	229	126	65	860	844	778	554	84	252	88	162	145	57	471	568	641	447	500	458	497	368	382	443	503	457	477	584	379	736	485	518	18.6133
97	3.18	334.314	w/o MS2:DG O-8:0_7:0	[M+H]+	397	640	629	553	431	372	389	477	346	651	756	670	899	968	475	367	527	415	203	250	193	34	166	217	586	683	782	621	510	637	537	520	613	403	725	564	436	657	594	452	526	474	17.7985
99	3.307	336.29	Unknown	[M+H]+	833	902	509	843	433	516	450	614	636	446	424	402	516	778	398	696	457	475	243	434	471	375	441	420	591	548	860	515	449	503	631	608	721	627	482	660	784	606	463	681	633	885	20.3247
100	12.42	336.31	Unknown	[M+H]+	571	580	516	601	737	631	582	711	644	782	628	520	613	608	654	505	586	689	820	621	653	650	553	742	562	624	521	652	649	548	502	724	658	541	670	547	910	775	657	660	675	514	16.3946
101	1.675	336.317	Unknown	[M+NH4]+	264	270	229	639	100	296	158	661	211	240	348	181	762	347	383	194	977	359	263	169	370	226	293	234	320	362	279	335	306	327	143	227	397	309	396	252	220	340	273	254	304	309	21.3422
102	3.414	336.321	Unknown	[M+H]+	783	1163	2030	1075	1092	818	731	989	939	1322	1255	1104	1146	1255	797	823	861	1013	561	577	520	613	574	575	890	1093	1334	922	966	893	1112	1038	1048	996	1508	1370	1050	1117	1124	952	1016	837	16.5575
103	2.762	336.326	Unknown	[M+H-H2O]+	474	575	1897	851	484	660	470	512	565	590	426	625	489	659	619	487	551	635	439	456	332	247	480	369	685	701	666	669	744	541	492	768	475	575	443	520	658	525	676	635	511	577	16.1874
104	2.069	336.33	Unknown	[M+H]+	635	607	3916	1207	786	487	533	731	837	735	567	711	785	1414	751	709	734	670	365	238	320	311	362	345	751	848	852	987	904	966	722	930	850	831	817	883	938	689	929	633	793	933	11.7045
106	4.089	337.272	Unknown	[M+H]+	103	105	0	56	54	186	247	16	70	118	61	59	155	63	309	124	0	185	0	56	0	0	0	54	387	373	294	357	251	219	201	520	279	360	264	336	199	281	331	285	407	498	28.1129
107	4.462	337.272	Unknown	[M+H]+	96	120	0	0	0	164	123	193	126	138	0	53	94	87	52	136	178	174	0	0	59	0	0	0	254	207	224	233	237	235	230	244	191	348	296	257	184	180	283	243	233	254	16.8772
108	6.62	337.273	Unknown	[M+H]+	379	544	589	508	436	511	693	498	340	403	743	867	954	673	592	341	516	337	0	0	53	53	0	0	619	455	466	522	643	720	423	630	490	558	472	640	401	502	508	558	566	481	16.1497
111	7.38	338.333	Unknown	[M+H]+	2424	2921	2528	2315	2713	2439	3068	2712	3138	2810	3278	2760	2510	3262	2919	3075	2590	2677	2884	2757	2870	2612	2464	2704	3005	2566	2634	2508	2886	2959	3051	2363	2434	2527	2582	2533	3254	2526	3136	2528	2843	3153	10.3325
112	3.298	338.337	Unknown	[M+H]+	11412	10291	13529	13653	13419	11698	14111	10123	10834	10065	12731	11167	11568	12929	12873	12850	10432	10923	8389	8590	10348	11209	11083	10833	13768	12803	13911	12399	12120	13352	9808	11024	10919	11218	10690	11238	10064	11189	13369	12815	13236	13699	11.0735
113	3.191	338.339	Unknown	[M+H]+	10435	11558	13529	13653	13419	11698	14111	11788	11399	12514	12731	11196	10625	12929	12873	12850	10992	10954	11236	10880	10348	11209	11083	10833	13768	12803	13911	10818	12120	13352	11780	11441	11125	10700	11415	10645	12365	10756	13369	12815	13236	13699	9.58336
114	12.051	338.341	Unknown	[M+H]+	6904	7342	6491	5963	7122	6944	5964	7586	7622	7425	7814	6818	6806	7152	6234	6218	7209	6907	8016	6938	5676	6239	5626	6456	6479	7762	5879	6622	5989	6131	7277	7391	7269	6617	7242	7182	7137	6922	7911	6654	8174	6174	9.59556
115	12.596	338.342	w/o MS2:13-Docosenamide	[M+H]+	9328	8692	9410	8930	7947	9275	7387	8731	8431	8270	8380	8513	8927	8239	7211	6981	9053	8790	8333	8199	6816	8412	7072	7681	9183	8468	7249	8842	6784	7015	8308	8887	8969	9065	8960	8398	8710	8498	7557	9042	8257	6853	9.8797
116	12.5	338.342	Unknown	[M+H]+	9328	8692	9410	8930	9148	9275	9105	8731	8431	7177	7373	8513	8927	7554	9357	9442	9053	8790	7788	7199	8915	9135	9041	9115	9183	7190	9139	8842	8764	8881	7573	8887	8969	9065	8960	8398	7396	8498	9224	9042	9650	9438	7.8593
117	12.22	338.342	Unknown	[M+H]+	9171	8036	9173	9078	8039	8841	8370	8083	7468	7425	7814	8802	9505	7152	8457	8971	7711	9296	8016	6862	9244	7716	8680	7696	9390	7762	8378	9029	8711	9011	7443	9354	9688	9510	7305	9494	7695	8951	7911	9443	8174	8447	9.05293
118	12.347	338.343	Unknown	[M+H]+	9171	9239	9173	7666	9148	8841	7293	9545	9103	9484	8900	8802	9505	9056	9357	7733	9186	9296	10143	8976	7533	9135	7430	9115	8000	8832	7288	9029	8764	7641	9593	9354	9688	9510	9327	9494	9503	8951	9224	9443	9650	7895	8.36227
119	3.84	338.343	Unknown	[M+NH4]+	39353	30989	105455	66228	39634	30547	20968	20046	16183	26642	39466	44406	63611	49173	31239	26366	22726	33956	5650	5833	8623	5701	7724	5920	51737	32051	46078	49545	45970	50749	31576	32961	40039	42139	33890	36651	32830	41299	44337	47759	28681	36397	18.3297
134	3.267	338.496	Unknown	[M+H]+	783	438	836	508	341	668	592	568	944	604	981	639	615	658	764	556	724	574	586	670	513	535	546	520	839	441	649	508	628	435	473	547	725	818	724	657	554	564	870	651	427	552	22.6477
137	7.487	339.222	Unknown	[M+H]+	1660	1388	1336	1413	1350	1581	1269	1314	1509	1223	938	1317	1260	967	1232	1356	1318	1516	1238	1033	1140	1060	1227	1125	1265	1217	1501	1381	1537	1364	1448	1280	1347	1541	1626	1519	1352	1654	1174	1308	1243	1381	10.0985
138	4.118	339.224	Unknown	[M+H]+	1254	1247	1345	1454	1290	1090	996	838	824	782	1468	1189	1222	1260	1055	1049	1061	872	684	676	755	798	886	897	1373	935	1163	1101	1033	1156	1195	958	1134	1205	1129	1124	986	1092	1230	1191	1122	1274	9.69054
139	12.569	339.23	Unknown	[M+H]+	2286	2148	2305	2181	2190	2216	2260	2113	2256	1950	1856	2190	2136	1945	1799	1921	1968	2060	2063	2368	1797	1907	2243	2709	2495	1968	2325	2514	2387	1927	2309	2253	2515	2358	2319	2320	2418	2082	1837	2129	2145	2391	8.99867
140	4.389	339.23	Unknown	[M+H]+	1164	805	1009	1179	824	992	1242	1226	1100	882	648	734	678	636	1111	1035	769	922	818	832	996	741	1034	905	1091	862	1170	974	1041	1180	745	906	921	1058	870	1003	1133	801	1078	968	942	994	12.4367
141	7.574	339.231	Unknown	[M+H]+	1792	1388	1297	1542	1314	1581	1269	1314	1741	1515	1331	1384	1393	1387	1588	1298	1529	1671	1248	1134	1066	1112	1045	1197	1361	1297	1670	1575	1537	1544	1587	1280	1378	1392	1741	1666	1372	1743	1299	1308	1500	1414	10.615
142	4.22	339.232	Unknown	[M+H]+	1255	1247	1375	1463	990	1070	883	1233	931	962	1530	1189	1264	1174	1055	918	1146	1062	884	787	689	826	974	905	1373	971	1011	1101	1239	1156	1306	958	1297	1357	1291	1124	1012	1092	1235	1263	1264	1376	11.7906
143	12.741	339.232	Unknown	[M+H]+	1364	2148	1801	1769	2292	1520	2033	2101	1577	1950	2001	1438	1538	1906	1916	1900	1481	1397	2063	2368	2269	1979	1767	1710	1680	2249	2152	1448	1873	1873	1885	1736	1506	1509	1485	1494	1593	2102	2072	1975	1842	1932	14.1781
144	12.396	339.232	Unknown	[M+H]+	2240	2459	1970	2181	2438	2313	2260	2313	2242	2303	2452	2197	2079	2543	2889	2293	2152	2096	2627	2252	2392	2202	2243	2955	2255	2441	2325	2461	2387	2423	2682	2411	2246	2194	2266	2209	2261	2313	2674	2163	2315	2240	6.32922
146	7.162	339.288	Unknown	[M+H]+	1013	795	821	805	695	1492	2014	1902	1036	1039	1429	1147	1552	1098	1352	914	861	1045	322	273	295	311	173	250	1136	1006	1021	1029	963	1336	989	613	932	824	1281	1050	969	901	982	989	868	928	16.1231
147	7.142	339.313	Unknown	[M+H]+	987	1773	666	1760	884	1492	2834	2085	2064	1646	1485	1668	2333	2189	1741	1580	1003	1368	895	165	240	684	275	583	1504	1730	1675	1681	1296	1430	1471	1213	1557	1793	1924	1475	1637	1461	1417	1147	1378	1634	13.2259
148	3.233	339.338	Unknown	[M+H]+	3692	3117	3624	3560	3705	3403	3585	3114	3079	3421	3513	3240	3279	3724	3714	3714	3007	3186	3110	2856	2868	3273	2909	2952	3386	3512	3671	3656	3764	3625	3626	3350	3147	3222	3184	3285	3112	3192	3687	3584	3746	3687	6.64675
149	12.299	339.343	Unknown	[M+H]+	2457	2508	2207	2389	2252	2556	2561	2566	2172	2635	2276	2568	2855	2236	2172	2295	2567	2671	2556	2579	2662	2705	2461	2111	2239	2200	2274	2352	2760	2293	2513	2778	2923	2580	2727	2699	2524	2276	2191	2528	2480	2348	9.06263
150	12.533	339.344	Unknown	[M+H]+	2443	2471	2240	2479	2613	2435	2584	2395	2126	2329	2260	2814	2877	2145	2638	2613	2354	2235	2192	2462	2460	2510	2440	2527	2464	2264	2506	2308	2093	2452	2147	2500	2346	2406	2438	2117	2574	2382	2506	2317	1921	2807	8.69385
151	12.421	339.347	Unknown	[M+H]+	2445	2508	2240	2479	2613	2606	2584	2304	2172	2635	2661	2594	2544	2534	2638	2773	2567	2239	2873	2579	2460	2510	2440	2383	2233	2666	2613	1986	2555	2452	2513	2237	2141	2609	2727	2350	2347	2039	2630	2319	2480	2807	9.74743
152	11.996	339.366	Unknown	[M+H]+	2160	1996	1937	1781	2352	2075	1883	2324	1882	1785	2053	2272	2467	1859	1915	1901	1823	1818	2027	1973	1831	1900	1827	1971	2204	1964	1994	1747	1594	2120	2447	2269	1945	2178	1881	2343	1968	1749	1874	2354	1706	1457	13.9544
155	12.402	339.388	Unknown	[M+H]+	893	528	812	758	327	704	581	656	640	395	802	1260	469	173	433	379	988	388	690	232	1028	745	592	360	503	821	650	437	797	675	801	600	675	820	754	346	678	233	695	619	707	997	28.0884
157	3.837	339.496	Unknown	[M+H]+	487	259	384	470	683	554	201	471	381	336	297	712	456	769	291	412	654	454	65	0	0	0	83	0	478	674	388	573	468	566	519	390	490	558	380	478	666	386	549	454	673	730	20.8766
159	12.319	340.229	Unknown	[M+H]+	638	524	596	603	455	654	659	592	710	604	650	626	629	580	390	463	549	574	590	703	593	661	473	561	668	733	508	576	696	636	568	577	680	508	610	581	684	807	523	699	587	432	15.1998
160	12.563	340.232	w/o MS2:CAR 12:2	[M+H]+	637	531	725	561	505	701	636	470	651	538	716	622	483	572	587	633	561	593	564	729	460	671	620	633	448	685	478	480	752	677	563	671	758	599	531	719	654	610	568	587	623	748	15.5983
161	0.76	340.286	Unknown	[M+Na]+	1599	1112	1623	2066	1557	2231	2312	1600	1517	1445	1259	1348	1462	1248	2395	1874	964	1693	289	151	214	245	75	31	2030	1581	2095	1882	1696	2222	1671	1582	1716	1638	1433	1705	1563	1724	2022	1840	1826	2102	12.2963
162	3.181	340.335	w/o MS2:RIKEN P-VS1 ID-1662 from Cell_HeLa_WT_N_Ctr	[M+H]+	444	464	481	647	389	626	714	430	446	672	597	799	498	588	649	584	582	700	543	433	494	622	590	474	260	733	555	598	458	303	609	584	730	630	368	660	599	497	509	438	614	718	25.4167
164	3.828	340.345	Unknown	[M+H]+	1279	1106	3003	2208	1416	1037	697	969	768	843	1214	1587	1861	2006	972	913	1162	1292	391	359	340	310	366	327	1674	1328	1620	1513	1581	1586	1184	1131	1246	1402	1129	1162	1139	1550	1452	1468	1024	1231	15.124
165	4.42	340.357	w/o MS2:RIKEN P-VS1 ID-1666 from Mouse_Macrophage_WT_N_F1AA	[M+H]+	1216	858	1932	2135	976	476	314	523	357	418	1223	1608	1778	1848	453	462	556	590	245	213	170	233	172	205	852	791	921	1009	895	881	1040	739	781	713	961	1037	796	840	1142	1167	784	846	14.8794
166	3.269	340.361	Unknown	[M+H]+	699	674	745	742	801	818	714	834	876	1119	980	683	954	673	806	905	790	698	637	686	949	812	773	725	687	1102	829	1068	822	1040	722	943	905	874	940	955	672	601	734	1010	767	678	17.8024
167	3.205	340.371	Unknown	[M+H]+	724	667	1043	1072	2624	825	1194	935	927	1037	1360	1259	930	1111	1100	1152	1001	892	810	687	834	971	861	896	819	1347	1154	1041	1039	1092	1037	922	795	753	1004	885	906	958	969	1128	1017	1114	14.436
168	7.789	341.298	Unknown	[M+H]+	484	571	501	432	372	761	717	732	607	442	794	761	813	1071	435	355	372	543	237	0	0	0	107	56	519	487	500	556	460	667	439	479	463	493	678	710	542	454	464	492	308	429	19.14
169	5.114	341.305	Unknown	[M+H]+	1438	1523	1276	1309	1570	1874	1321	1760	1523	1494	1957	1733	1546	1962	1459	1864	1444	1599	52	126	50	54	74	95	1306	1863	1259	1282	1193	1415	1652	1415	1713	1476	1769	1623	1661	1402	1552	1392	1734	1701	13.0966
170	5.957	341.324	Unknown	[M+H]+	189	328	201	89	108	405	385	483	531	387	431	465	416	327	363	300	297	416	0	0	0	0	0	0	348	371	428	291	172	352	230	401	347	514	299	293	403	340	567	238	319	357	27.4085
172	12.617	342.186	w/o MS2:RIKEN P-VS1 ID-1685 from Cell_C2C12_WT_N_4h50AA	[M+H]+	654	738	672	623	720	757	795	678	823	643	827	843	731	680	682	775	808	776	882	800	611	730	765	698	890	699	869	772	608	739	930	778	686	763	659	536	726	691	937	742	631	605	15.4328
173	12.53	342.196	w/o MS2:LPC O-6:0	[M+H]+	673	616	692	792	597	802	768	678	856	542	918	898	771	553	682	682	632	776	967	874	660	829	656	736	697	776	820	876	622	689	930	778	686	827	686	573	653	684	829	742	574	626	14.1361
174	4.977	343.286	Unknown	[M+H]+	1096	787	885	821	580	1458	1690	928	1003	894	717	828	1371	899	868	891	748	755	55	0	0	19	52	51	1043	754	1110	791	1056	857	780	982	897	946	824	1286	670	875	784	929	763	678	17.991
175	3.748	345.337	Unknown	[M+H]+	493	745	559	543	628	636	450	517	386	543	1288	894	755	1271	326	329	388	534	0	0	0	0	0	0	511	770	809	566	629	587	560	475	634	607	572	624	509	723	583	464	440	519	17.2176
176	12.746	345.916	Unknown	[M+H]+	412	450	436	404	384	413	488	343	477	345	421	443	375	425	382	425	462	457	416	479	389	429	476	390	583	413	471	399	492	639	407	520	431	397	472	366	348	398	423	453	443	402	16.5365
179	1.062	346.328	w/o MS2:SPB 20:0;3O	[M+H]+	591	347	544	460	447	532	746	402	501	602	280	323	446	501	275	579	346	390	0	57	0	0	0	0	471	430	390	465	303	519	389	530	411	681	364	441	660	391	456	462	290	555	23.0158
181	0.693	348.312	NAE 20:4	[M+H]+	502	456	677	452	581	1085	1503	1386	1218	1477	685	394	499	738	1103	932	990	797	55	0	0	63	0	0	899	988	983	847	770	978	921	901	763	853	756	734	1322	781	1089	709	1154	1252	19.3715
184	3.221	350.313	w/o MS2:NAE 20:3	[M+H]+	770	824	1116	951	879	890	851	934	856	969	1038	907	772	1056	1049	960	843	1040	1079	989	1121	854	877	925	713	906	1139	1127	942	1126	1064	910	917	776	839	802	936	1080	940	928	887	976	13.0438
185	3.288	350.32	Unknown	[M+H]+	992	841	1116	951	778	890	971	860	801	786	1008	793	772	850	1017	960	956	865	918	989	1132	933	965	848	864	906	1139	1127	845	1095	1203	881	835	920	878	941	988	981	916	928	887	976	11.3585
186	3.031	350.336	Unknown	[M+H]+	967	773	848	962	909	1045	1010	1108	844	928	726	920	1061	919	844	854	780	837	985	830	872	953	729	901	827	794	819	998	1022	821	913	1079	1003	1055	1074	833	1057	936	949	1119	892	845	11.346
188	2.186	352.321	NAE 20:2	[M+H]+	1024	936	11083	3536	672	851	610	1480	849	604	483	661	755	2508	984	451	1441	700	79	63	0	0	50	15	1606	1296	1568	1810	1527	1700	1271	1526	1805	1740	1267	1411	1349	1630	1274	1339	1212	1622	13.304
193	2.216	353.324	Unknown	[M+H]+	297	193	2855	772	393	313	214	448	209	246	173	176	165	858	190	84	483	350	0	0	0	0	0	0	431	452	443	462	491	492	356	493	383	427	383	449	397	584	431	410	401	409	12.1977
197	0.895	354.137	Unknown	[M+H]+	14805	16475	13916	12068	16304	436	396	214	533	432	15547	19039	19039	17408	610	341	334	406	136	0	0	655	556	659	9543	9056	7812	8040	9186	7919	8786	8753	8736	7824	10153	9721	8887	8849	7999	8200	8195	7443	8.60632
198	0.538	354.137	Unknown	[M+H]+	150985	131832	150113	129261	102731	4347	5267	1546	8073	4398	111390	130681	142424	99474	5236	4639	1501	4621	2853	309	128	6668	9148	7003	133138	88580	94664	120467	114997	125361	94300	127612	125042	129264	117945	118603	90207	113534	79613	117020	78940	98831	16.2239
210	0.826	354.285	Unknown	[M+H]+	1577	1682	1686	1228	1434	33	125	177	103	110	1243	1179	1781	1612	124	0	343	124	26	74	71	99	125	0	936	1044	1105	644	807	958	761	760	786	797	1007	929	777	690	437	694	553	789	21.3209
212	2.756	354.337	w/o MS2:NAE 20:1	[M+H]+	561	525	3979	1642	547	603	418	835	437	542	633	685	551	1367	581	482	647	495	0	0	139	163	147	0	862	565	1038	916	778	986	576	800	760	740	772	850	760	821	645	786	687	673	16.1809
225	12.865	356.148	Unknown	[M+H]+	5526	6696	6526	5071	5799	2202	2068	716	2234	1591	7113	7784	6486	7832	1923	988	1541	2083	130	0	51	2229	1574	954	1815	2190	2593	2643	2485	2907	2599	2712	3093	3011	2162	2080	3677	3451	4120	4824	4250	3392	27.2798
226	4.868	356.148	Unknown	[M+H]+	6505	7016	6953	6070	8870	1031	831	470	1076	720	8555	7718	6844	9543	1091	507	917	971	0	0	0	1145	841	542	2587	3719	3378	2969	3186	3050	4361	4466	3276	3421	3581	3011	4624	3230	4584	3836	4877	4124	18.3579
227	5.547	356.149	Unknown	[M+H]+	4726	4523	4969	5001	4672	769	516	83	549	531	4155	4598	4619	4237	686	344	753	804	0	0	0	1034	769	683	1926	1832	2301	2034	2239	2628	1955	2002	2646	2006	1750	1677	2402	2149	2924	2646	2125	2628	16.2263
228	0.544	356.17	w/o MS2:LPE 9:0	[M+Na]+	1244248	1258913	1071556	1207555	1220491	32429	54206	10222	53943	30235	1260513	1263104	1254876	1249787	56519	28319	7479	33583	19048	990	1657	55384	75109	52122	1105364	1142466	1088758	1142233	1165851	1101910	1146396	1150970	1145308	1142677	1151609	1156488	1141348	1167384	1067230	1144822	1099134	1071489	2.80111
239	0.547	356.296	Unknown	[M+H]+	348053	348685	396197	416052	286578	1479	1101	612	1495	791	252159	324520	398254	291644	1396	1200	876	829	1707	251	350	1127	492	1613	311810	137118	253034	271376	176039	311041	122189	181267	184673	275317	166508	186130	132680	182243	262233	271397	191307	289241	29.0545
240	1.609	356.309	Unknown	[M+H]+	837	0	0	220	0	395	339	202	202	358	0	0	0	0	259	355	413	249	153	249	123	151	312	297	1022	1228	988	1593	1129	2194	1551	1388	1610	1632	2498	1927	1991	1428	2087	1640	2131	1797	25.6232
241	12.522	356.31	Unknown	[M+H]+	1062	1284	1068	1024	1011	779	988	928	823	1130	877	1067	1085	753	971	984	982	950	709	959	899	948	870	887	983	1049	874	1000	1048	854	1095	860	1053	1016	1094	1158	1063	1099	886	1069	884	1060	9.47511
244	1.813	356.361	w/o MS2:NAE 20:0	[M+H]+	876	513	0	0	0	345	169	211	307	381	122	0	0	0	257	301	253	206	157	63	158	210	188	213	1172	827	698	714	925	1355	875	1105	1126	756	996	986	324	1100	668	1053	820	778	26.3238
259	1.404	357.258	Unknown	[M+CH3OH+H]+	1275	593	863	640	795	520	488	565	613	448	1392	1518	1307	0	386	397	431	517	67	0	56	57	0	0	1222	1593	2206	1784	1217	968	1287	2230	1546	907	1156	988	1814	1829	1451	1399	1602	1394	26.3306
262	2.855	357.297	Unknown	[M+H]+	895	753	978	826	727	549	383	478	507	653	1044	1034	1087	870	436	226	481	617	105	0	80	65	0	13	648	582	556	532	846	567	516	628	493	633	583	954	410	802	601	504	656	560	21.7259
263	1.004	357.299	Unknown	[M+H]+	2746	1148	2493	274	170	0	53	0	125	13	690	702	211	1968	55	0	60	56	59	64	0	0	58	51	1376	2269	2214	1406	1941	2246	1518	1335	1945	1445	1648	2352	1593	2707	990	1392	1697	1142	27.1528
265	1.336	357.322	Unknown	[M+H]+	1242	1029	947	1365	1378	67	243	59	195	178	1879	1321	1561	1361	331	142	127	64	0	0	0	62	54	0	691	1137	1080	922	1293	742	1247	1023	901	748	1010	1052	766	812	999	990	982	913	17.6253
266	1.03	357.326	Unknown	[M+H]+	2219	1377	1778	163	339	0	0	0	104	0	1190	702	211	1968	139	0	60	0	59	64	0	13	58	51	1106	2029	1076	1041	1179	1924	1368	1019	1072	1521	1367	1319	1265	1148	937	1593	1625	1679	23.6542
268	1.177	357.341	Unknown	[M+H]+	2119	1988	2010	1935	1384	0	53	0	0	0	1485	599	1371	1968	0	0	0	0	0	16	0	62	0	13	964	1299	896	1126	1190	769	1413	1260	1234	1224	726	974	1500	1603	1143	1495	1571	1015	22.2339
269	1.03	357.377	Unknown	[M+H]+	748	75	0	0	581	13	0	0	0	0	283	432	0	0	39	0	0	0	0	0	0	0	0	0	863	969	984	763	936	842	892	742	922	780	578	487	867	781	900	790	750	929	15.875
270	1.303	357.385	w/o MS2:RIKEN P-VS1 ID-1924 from Mouse_Macrophage_WT_N_F1AA	[M+H]+	981	1077	935	787	461	0	0	0	13	0	990	694	1183	878	0	0	0	0	0	0	0	0	0	0	805	450	692	671	498	642	775	623	495	722	716	691	677	756	707	683	729	803	15.1114
271	1.337	357.426	Unknown	[M+H]+	845	779	146	423	448	0	0	0	0	0	916	344	306	532	0	0	0	0	0	0	0	0	0	0	507	418	509	495	349	596	455	424	460	481	511	491	558	389	406	521	361	554	14.6726
272	1.082	357.427	Unknown	[M+H]+	314	107	70	0	92	0	0	0	0	0	244	113	0	0	0	0	0	0	0	0	0	0	0	0	628	717	567	628	700	571	546	590	537	605	529	388	704	739	543	776	622	837	17.1742
274	1.021	357.451	Unknown	[M+H]+	192	107	0	0	13	0	0	0	0	0	244	113	0	0	0	0	0	0	0	0	0	0	0	0	502	598	593	682	709	502	707	664	370	542	495	674	582	666	433	613	564	395	18.386
275	1.235	357.456	Unknown	[M+H]+	261	500	508	644	46	0	0	0	0	0	143	469	131	41	0	0	0	0	0	0	0	0	0	0	545	555	433	572	475	408	401	323	522	440	427	397	638	445	349	426	517	504	17.6
276	1.37	357.464	Unknown	[M+H]+	656	498	202	649	341	0	0	0	0	0	753	307	224	488	0	0	0	0	0	0	0	0	0	0	279	314	351	307	182	319	336	299	357	385	427	440	400	384	256	404	437	445	20.4205
282	0.516	358.156	Unknown	[M+H]+	1033365	1017497	1032367	997042	958811	9985	16781	3270	17678	10450	976621	1060952	1079238	1001428	18224	9001	2659	10761	6019	389	623	18160	24485	17106	849132	702083	788925	832662	801788	850450	719004	811780	822764	819533	778543	830288	723546	819108	749259	852796	739712	802754	6.05524
283	2.42	358.247	Unknown	[M+H]+	663	322	1200	626	859	72	0	0	52	43	1088	251	1295	1170	68	0	13	154	42	0	0	28	0	0	432	705	632	506	673	626	781	579	290	434	336	543	766	371	564	679	868	703	27.9067
288	1.065	358.295	w/o MS2:CAR 13:0	[M+H]+	1651	893	178	398	1575	51	14	0	80	25	1829	0	0	0	119	54	57	122	0	0	0	40	0	0	1684	2342	1619	1532	2514	2511	1825	1573	2500	2689	1645	1471	2268	2014	1598	2770	1055	1874	25.1252
289	1.154	358.298	Unknown	[M+H]+	398	486	2036	1823	1575	51	0	0	117	50	1829	789	717	200	119	54	57	122	0	0	0	0	0	0	983	2342	1619	1558	1393	2511	2077	1370	2500	2071	1645	2421	2087	881	1598	2770	2700	1832	29.7044
293	1.337	358.319	Unknown	[M+H]+	1598	2072	1617	1264	1140	86	0	61	38	0	1928	1709	610	1708	109	0	0	69	0	0	0	53	0	0	804	1296	739	898	1052	1066	1519	1012	1098	1267	1150	1300	996	990	1291	842	1178	1174	18.4466
295	1.503	358.353	Unknown	[M+H]+	936	827	620	1446	646	26	22	57	0	26	670	259	1247	704	21	18	0	16	0	0	0	0	0	0	559	644	685	745	615	646	590	710	601	595	652	936	453	583	878	890	1067	565	22.7884
296	2.374	358.368	w/o MS2:SPB 22:0;2O	[M+H]+	1815	2926	2151	2072	2481	2203	2648	2374	1693	2137	4602	3024	2964	4290	3900	2658	2563	2368	56	0	102	88	145	76	2936	3453	3418	2763	2666	3148	3678	2722	2526	2956	2957	2632	3419	2744	3860	2839	3583	3395	13.157
297	1.367	358.371	Unknown	[M+H]+	229	271	74	640	722	55	52	0	0	0	815	614	175	641	0	0	0	0	0	0	0	0	0	0	505	795	899	829	1003	746	639	853	724	485	651	1184	776	786	701	624	825	807	21.6263
298	1.503	358.389	Unknown	[M+H]+	948	985	571	1121	642	26	37	20	0	49	738	389	769	514	21	18	0	0	0	0	0	0	0	0	754	678	693	564	720	659	567	554	730	713	661	657	583	390	951	906	901	937	21.3068
299	2.372	358.394	Unknown	[M+H]+	2042	2737	2227	2418	2889	2148	2759	2820	1620	2010	4520	2959	3485	4454	4029	3373	2738	2368	56	0	102	88	54	0	3291	3740	3418	3256	2355	2301	3508	2722	3032	2810	2865	2565	4190	2835	3896	2855	3547	3462	16.7915
300	1.253	358.395	Unknown	[M+H]+	425	271	349	119	810	0	52	0	0	0	219	338	548	87	0	0	0	0	0	0	0	0	0	0	800	1039	658	931	889	927	940	947	917	831	401	1135	832	918	1116	625	709	1130	21.6181
313	0.704	359.307	Unknown	[M+H]+	1290	1981	2015	925	1369	64	162	29	61	21	2030	2050	2020	611	0	109	0	54	0	0	0	101	0	47	1564	962	1559	1535	2378	1700	1490	1770	1783	1302	1676	2024	1121	748	1414	1972	1722	2503	27.2492
314	0.793	359.315	w/o MS2:RIKEN P-VS1 ID-1950 from Mouse_Macrophage_WT_N_F1AA	[M+Na]+	1290	1592	1531	1675	1541	46	162	114	95	0	2030	1861	2020	1889	0	109	0	54	0	0	0	0	0	0	1629	1079	1141	1089	1913	1700	1304	1342	1578	845	1277	1247	732	1101	1212	1545	1059	1123	23.7826
315	1.017	359.32	Unknown	[M+H]+	1083	1003	1041	1158	1008	140	0	111	0	0	944	1544	949	1283	0	0	0	0	0	0	0	0	0	0	735	657	692	657	623	622	668	709	483	841	637	659	874	720	548	741	786	726	13.7288
317	0.725	359.381	Unknown	[M+H]+	949	342	352	53	393	0	63	0	0	0	662	745	451	981	0	0	56	0	0	0	0	0	0	0	1112	780	1081	860	741	728	886	922	961	853	686	582	880	412	289	954	645	1066	27.663
318	0.81	359.411	Unknown	[M+H]+	499	788	449	475	1070	0	0	0	0	0	898	1028	307	820	0	0	56	0	0	0	0	0	0	0	400	657	644	733	702	438	535	635	723	755	440	582	628	503	709	670	521	828	19.6656
319	0.95	359.416	Unknown	[M+H]+	666	529	809	658	1159	0	0	0	0	0	532	836	776	279	0	0	0	0	0	0	0	0	0	0	344	393	561	538	610	489	335	449	486	459	432	544	376	400	255	457	444	524	19.9586
320	0.796	359.44	Unknown	[M+H]+	683	799	478	915	810	0	0	0	0	0	712	617	200	853	0	0	0	0	0	0	0	0	0	0	615	691	562	1015	625	393	622	561	571	731	574	655	454	472	595	563	486	429	23.5837
321	0.826	359.479	Unknown	[M+H]+	509	593	722	529	680	0	0	0	0	0	606	254	358	798	0	0	0	0	0	0	0	0	0	0	379	520	388	478	329	353	524	557	627	369	495	435	622	302	380	448	366	368	22.2958
322	0.693	359.481	Unknown	[M+H]+	81	230	343	0	145	0	0	0	0	0	218	586	203	798	0	0	0	0	0	0	0	0	0	0	475	495	539	478	574	412	359	426	432	616	495	565	309	372	258	639	510	368	22.6425
323	0.905	359.497	Unknown	[M+H]+	704	675	539	438	555	0	0	0	0	0	630	563	549	579	0	0	0	0	0	0	0	0	0	0	345	403	334	210	223	388	278	281	394	202	278	408	340	235	283	297	328	305	21.3161
324	0.71	359.539	Unknown	[M+H]+	378	351	269	51	207	0	0	0	0	0	172	474	229	200	0	0	0	0	0	0	0	0	0	0	596	327	399	507	444	436	348	345	363	448	281	283	458	265	527	425	347	443	22.441
325	0.794	359.568	Unknown	[M+H]+	478	535	458	401	594	0	0	0	0	0	268	394	375	572	0	0	0	0	0	0	0	0	0	0	317	411	359	350	572	313	434	282	319	278	331	349	558	278	341	339	501	137	29.336
328	0.521	360.154	Unknown	[M+H]+	30693	29541	37604	36053	31933	376	553	192	646	452	27370	32499	35844	30380	670	430	146	515	452	0	0	618	777	624	23488	16118	21831	21747	18980	24837	16720	19589	19813	20348	18047	19419	16784	19836	20154	22330	18742	23040	12.0521
331	0.522	360.258	Unknown	[M+H]+	3420	738	630	1418	2568	152	202	65	127	57	2996	2808	2250	2345	130	0	103	0	51	0	0	274	125	245	1913	1252	609	2633	2292	2720	2596	2203	1446	2016	2457	2454	1456	2318	2348	2359	1393	2314	28.3521
332	0.511	360.299	Unknown	[M+H]+	3455	3290	2537	2684	3207	102	123	105	74	51	3010	3851	4070	4941	171	56	0	146	55	0	0	108	56	91	2073	1358	2210	1760	2357	1574	2510	1671	1964	1777	2319	1680	3018	1866	2649	1672	2078	3342	24.8423
333	0.932	360.305	w/o MS2:DG O-13:1_4:0	[M+H]+	453	501	510	517	554	416	331	375	0	224	733	576	515	483	0	0	183	17	0	0	0	0	0	0	215	262	281	412	230	214	270	258	178	204	224	124	227	155	190	294	321	284	27.4376
334	3.842	360.324	Unknown	[M+H]+	1278	1052	4332	2412	1388	835	484	715	364	973	1444	1408	2814	2051	1197	692	628	1357	130	117	178	123	94	63	2046	1492	1480	2252	1461	2000	1121	1198	1445	1879	1473	1486	1356	1437	1647	1969	931	1284	22.5419
335	3.282	360.334	Unknown	[M+H-H2O]+	689	591	628	701	468	605	551	615	585	634	830	793	746	573	415	478	643	444	336	161	511	477	224	240	692	577	688	611	630	630	517	543	465	951	534	726	433	660	545	595	568	822	20.1639
336	0.508	360.357	w/o MS2:SPB 21:0;3O	[M+H]+	1392	2800	1766	1882	1400	56	0	0	0	0	1779	2103	2259	2965	58	0	0	103	0	0	0	53	71	144	1699	869	1466	2243	987	2002	1600	1805	1551	1670	1594	1164	1127	2040	1405	1568	902	925	27.8677
337	2.284	360.364	Unknown	[M+H]+	1352	1258	1351	888	1250	1265	1117	1433	1252	1149	1479	1625	1598	1627	1047	922	1157	1524	0	0	0	14	0	0	1254	1488	1000	1313	1414	1339	1341	1362	1316	1485	1403	1226	1395	1245	1308	1436	1483	1108	9.73488
339	0.52	360.383	Unknown	[M+H]+	1505	1770	1035	1277	1540	0	0	0	50	53	2134	1925	1108	2016	58	0	0	62	0	0	0	168	70	50	899	936	1120	1344	955	1299	1218	1058	1118	1231	1427	1097	1429	1492	1266	1683	1513	1248	17.4113
340	0.519	360.411	Unknown	[M+H]+	1782	1377	744	1340	1663	0	0	0	50	53	1287	2180	1365	1329	0	0	0	0	0	0	0	128	57	0	718	1092	1073	1385	822	883	1502	1274	1450	1789	1091	1595	1199	1168	1438	1310	1525	1398	22.3966
341	0.508	360.459	Unknown	[M+H]+	1096	1004	762	1043	1687	0	0	0	0	0	1399	2025	1075	1004	0	0	0	0	0	0	0	0	0	0	864	779	1013	777	1153	973	736	1128	875	969	531	1115	1312	828	1333	1062	745	1001	21.9568
342	0.526	360.512	Unknown	[M+H]+	1215	1204	662	869	1073	0	0	0	0	0	1120	1472	986	1138	0	0	0	0	0	0	0	57	0	0	681	864	890	646	729	719	572	859	789	545	1015	1283	877	757	728	776	559	649	23.1095
343	0.509	360.555	Unknown	[M+H]+	1046	925	904	861	898	0	0	0	0	0	955	902	604	1053	0	0	0	0	0	0	0	0	0	0	615	546	807	491	823	519	522	866	692	662	715	669	710	576	707	896	663	570	18.161
344	0.519	360.656	Unknown	[M+H]+	1299	579	904	881	1212	0	0	0	0	0	557	707	1119	910	0	0	0	0	0	0	0	0	52	0	742	643	744	677	641	836	664	397	422	803	576	765	923	590	911	538	423	918	24.7288
345	0.519	360.801	Unknown	[M+H]+	678	696	833	607	892	0	0	0	53	0	998	892	730	827	0	0	0	0	0	0	0	0	0	0	373	550	656	582	290	519	633	444	805	611	685	486	648	499	635	492	574	430	22.4194
346	0.52	361.16	Unknown	[M+H]+	3238	2717	3348	3144	2728	55	95	0	84	54	2344	2788	3130	2965	127	54	0	0	0	0	0	70	160	99	2070	1653	1934	2074	1772	1857	1863	1745	1830	2072	1657	1706	1528	2067	1862	1959	1670	2450	11.6525
347	0.518	361.234	Unknown	[M+H]+	932	1293	1586	1018	1253	77	0	83	57	73	1053	1563	789	1533	50	0	101	0	13	0	0	51	0	87	1040	1369	812	755	926	1031	1143	807	609	967	909	856	664	1303	943	1155	773	1339	23.2491
348	6.329	361.271	Unknown	[M+H]+	224	181	241	186	163	451	428	500	326	326	483	375	281	401	426	212	222	321	0	0	53	0	0	0	389	358	283	244	296	309	341	400	412	294	311	327	235	393	362	357	322	353	15.3156
349	7.131	361.273	Unknown	[M+H]+	175	131	242	181	241	428	503	572	372	329	443	309	474	519	561	232	462	301	0	0	0	0	61	0	477	350	426	337	453	418	534	387	379	271	381	495	482	442	495	408	535	445	16.3898
350	5.625	361.275	Unknown	[M+H]+	480	603	516	570	491	1148	1085	1154	914	632	765	833	742	773	786	533	615	856	0	0	0	52	0	0	981	820	825	831	773	798	835	843	1015	790	909	958	1043	956	814	848	840	609	11.9564
351	0.528	361.561	Unknown	[M+H]+	880	645	762	632	692	0	0	0	0	0	526	754	705	856	0	0	0	0	0	0	0	0	0	0	719	510	624	516	429	292	452	456	716	529	440	542	584	341	558	659	638	449	22.6353
352	0.556	361.723	Unknown	[M+H]+	520	779	392	603	617	0	0	0	0	0	679	691	546	751	0	0	0	0	0	0	0	0	0	0	609	462	414	514	253	492	805	576	290	432	662	579	572	506	492	489	493	284	27.4036
353	0.521	361.825	Unknown	[M+H]+	540	705	615	486	637	0	0	0	0	0	661	690	827	755	0	0	0	0	0	0	0	0	0	0	322	871	527	551	548	583	498	731	520	472	694	637	556	481	744	626	349	430	24.6277
354	0.508	361.869	Unknown	[M+H]+	500	699	480	826	629	0	0	0	0	0	816	637	834	539	0	0	0	0	0	0	0	0	0	0	455	675	216	369	437	450	473	639	238	461	522	449	527	429	498	306	457	440	25.9243
355	0.519	362.092	Unknown	[M+H]+	327	499	284	943	424	0	0	0	0	0	589	530	582	462	0	0	0	0	0	0	0	0	0	57	459	390	504	321	655	330	468	438	354	709	570	641	533	486	527	565	258	523	25.2358
356	0.54	362.136	w/o MS2:BMP 2:0_3:0	[M+H]+	501	868	758	938	814	56	0	61	0	0	612	730	678	578	0	0	0	0	0	0	0	58	0	0	364	241	716	402	724	365	651	395	451	639	479	399	770	520	500	528	391	453	29.3285
357	0.511	362.167	Unknown	[M+H]+	567	780	671	808	582	56	0	91	94	0	716	787	667	689	72	0	0	0	50	0	0	0	0	0	369	150	486	435	521	469	481	338	536	370	437	436	630	595	544	505	423	689	25.8808
358	0.518	362.289	w/o MS2:DG 8:0_8:0	[M+H]+	621	926	404	735	648	53	114	52	51	68	976	649	917	917	57	0	13	0	256	0	0	72	0	103	440	339	691	659	753	594	248	623	324	463	555	463	546	537	693	348	419	607	28.0135
359	0.763	362.329	w/o MS2:DG O-14:0_3:0	[M+CH3OH+H]+	1199	1180	1283	1016	1129	1194	1586	1037	876	1189	782	1061	926	1068	1037	1106	851	1010	0	0	0	0	0	0	1320	1033	1364	1372	1240	1471	1000	1090	1238	1342	1088	1125	1073	1150	1612	1486	1166	1337	13.8532
361	12.9	362.925	Unknown	[M+H]+	722	711	636	640	623	578	483	799	741	668	879	829	723	623	748	719	731	828	761	798	542	711	691	708	712	813	646	588	698	586	730	708	739	666	658	740	908	615	783	690	916	636	13.3344
362	0.502	362.927	Unknown	[M+H]+	405	512	458	481	485	76	0	0	74	0	569	598	509	756	56	199	298	0	0	0	0	65	0	0	434	359	404	304	495	492	682	465	346	429	420	407	443	325	428	347	453	376	20.0952
363	0.504	362.959	Unknown	[M+H]+	695	562	532	481	465	0	0	0	0	0	657	535	607	640	56	199	0	0	0	0	0	0	0	0	406	440	394	368	626	426	627	483	474	466	495	404	400	412	454	480	543	348	17.0379
364	2.153	363.307	Unknown	[M+H]+	524	435	588	558	576	752	596	568	560	628	450	523	548	510	524	678	413	495	253	333	391	411	399	325	754	688	789	780	606	626	709	652	570	609	721	713	442	552	726	577	568	621	14.1117
365	0.531	363.315	Unknown	[M+H]+	533	560	634	805	639	197	299	219	159	211	642	525	657	606	142	122	211	219	186	121	165	307	246	191	744	683	581	355	785	847	756	715	577	733	681	561	546	481	647	513	691	427	21.011
367	0.659	363.353	Unknown	[M+H]+	466	446	408	503	874	432	487	35	75	0	436	367	941	557	248	52	0	27	26	0	0	0	115	68	446	448	666	645	480	431	507	412	581	411	289	410	369	522	575	217	496	392	24.7827
368	0.52	363.369	Unknown	[M+H]+	667	631	659	693	441	0	0	0	0	0	656	595	629	525	0	0	0	52	83	0	0	0	0	0	306	734	599	427	532	624	577	731	521	504	784	349	580	249	543	531	684	650	26.6892
369	0.543	363.482	Unknown	[M+H]+	1110	684	879	676	610	0	0	0	0	0	852	872	850	849	0	0	0	0	0	0	0	0	0	52	635	549	449	360	640	666	571	974	420	551	341	618	569	460	752	390	637	811	28.4139
370	0.52	363.524	Unknown	[M+H]+	1385	707	833	622	699	0	0	0	0	0	992	1057	708	1064	0	0	0	0	0	0	0	0	0	0	676	457	508	565	652	541	714	574	571	577	576	469	908	400	503	907	556	810	23.8224
371	0.521	363.584	Unknown	[M+H]+	1037	1122	546	611	936	0	0	0	0	0	906	874	546	564	0	0	0	0	0	0	0	0	0	0	351	499	380	645	425	635	553	798	533	628	669	746	476	728	728	1081	482	475	29.5133
372	0.53	363.611	Unknown	[M+H]+	1068	1593	668	704	752	0	0	0	0	0	609	975	696	511	0	0	0	0	0	0	0	0	0	0	499	617	626	778	742	516	539	874	529	1024	700	812	948	888	566	803	702	603	22.4436
373	0.51	363.66	Unknown	[M+H]+	849	1194	930	1187	648	0	0	0	0	0	1172	661	601	812	0	0	0	0	0	0	0	0	0	0	383	693	410	538	775	712	683	996	438	822	630	731	946	610	639	720	948	584	26.0534
374	0.523	363.697	Unknown	[M+H]+	863	1057	811	774	1022	0	0	0	0	0	650	1685	582	590	0	0	0	0	0	0	0	0	0	0	501	994	740	762	737	436	1017	638	664	991	1137	857	771	766	592	760	1120	681	25.3042
375	0.453	363.77	Unknown	[M+H]+	1007	1291	841	901	1018	0	0	0	0	0	1629	1091	346	845	0	0	0	0	0	0	0	0	0	0	957	864	790	860	567	889	607	1201	902	1151	742	994	571	447	758	819	1214	1221	26.9382
376	0.526	363.789	Unknown	[M+H]+	1240	1000	612	968	1055	0	0	0	0	0	1601	2043	648	934	0	0	0	0	0	0	0	0	0	0	719	668	743	911	682	647	1083	956	983	1029	1066	903	709	667	824	944	723	860	17.7285
377	0.528	363.842	Unknown	[M+H]+	1595	907	1130	698	1241	0	0	0	0	0	1572	1622	1027	1199	0	0	0	0	0	0	0	0	0	0	912	1141	782	706	642	673	1172	1281	887	615	587	1123	1257	798	1046	886	966	1286	25.6729
378	0.52	363.875	Unknown	[M+H]+	1566	1197	799	1009	1143	0	0	0	0	0	1836	2188	782	874	0	0	0	0	0	0	0	0	0	0	873	898	552	696	758	830	692	968	577	806	1048	1135	1080	763	1146	1120	566	920	23.0863
379	0.529	363.922	Unknown	[M+H]+	1508	1219	738	1396	1016	0	0	0	0	0	1041	2004	1023	1052	0	57	0	0	0	0	0	0	0	0	852	959	793	786	1343	975	757	1066	704	715	774	817	1195	1101	1128	864	798	1163	20.4149
380	0.512	363.979	Unknown	[M+H]+	1265	1133	871	1287	1502	0	0	0	0	0	1801	1559	1533	1188	0	0	0	0	0	0	0	0	0	0	548	1130	536	924	1250	1089	896	939	797	1138	561	778	1312	1009	853	1618	1051	883	28.9775
381	0.518	364.08	Unknown	[M+H]+	2085	1594	1493	1312	1353	0	0	0	0	0	2018	2123	918	1151	0	0	0	0	0	0	0	0	0	0	1161	1316	1165	1078	1169	938	826	1180	1448	1258	523	1353	1202	895	1003	1346	1324	421	25.7955
382	0.508	364.178	Unknown	[M+NH4]+	1629	1454	1107	1269	1438	0	0	0	0	54	1466	1336	1363	1994	110	0	52	0	103	0	0	0	0	0	905	1100	1280	1446	1041	1838	1043	1133	445	1499	1438	891	756	991	1625	1069	1024	976	29.2729
383	0.496	364.221	Unknown	[M+NH4]+	1619	1015	1249	1520	1852	57	70	121	0	110	2106	1336	2223	1752	110	65	132	0	122	0	0	70	0	0	832	1086	858	1663	1346	1110	816	1338	878	1487	1438	969	1495	848	1435	1224	909	882	24.7905
384	0.521	364.246	Unknown	[M+H]+	1527	1351	1046	1301	1340	101	171	121	0	110	2116	1702	1993	2212	94	51	208	66	78	0	0	70	0	0	1397	1048	1016	1129	1330	748	1067	855	966	834	1149	1518	1145	1123	1045	1102	1222	730	19.4913
385	0.552	364.274	Unknown	[M+H]+	1305	1880	1257	1328	1232	58	181	109	63	108	2347	2058	1607	1988	94	26	214	99	103	56	0	0	0	60	790	995	981	897	1085	1213	1010	1278	885	748	1317	765	1377	1034	838	749	1233	1080	20.0797
387	3.205	364.328	Unknown	[M+H]+	1011	841	937	770	999	808	846	758	995	838	818	1043	708	1023	1040	937	930	743	842	901	867	941	1059	940	721	902	770	814	820	870	733	1171	1138	692	801	799	877	746	836	846	1251	765	18.498
388	3.322	364.342	Unknown	[M+H]+	971	955	835	996	880	676	708	898	1015	960	668	1144	723	1023	679	775	1123	694	716	792	867	874	835	857	794	742	838	956	732	871	1069	1098	1223	835	732	773	881	750	836	788	1176	671	18.5871
391	0.519	364.476	Unknown	[M+H]+	1827	2090	916	1116	1993	0	0	0	0	0	2228	1400	1077	1297	0	0	0	0	0	0	0	0	0	0	949	814	852	1372	706	620	871	963	983	695	828	1305	1013	937	703	1042	878	635	22.8765
392	0.518	364.567	Unknown	[M+H]+	1272	2285	1698	1445	1505	0	0	0	0	0	2003	1859	2149	1323	0	0	0	0	0	0	0	0	0	0	699	1107	1365	911	550	1149	830	692	1217	737	880	430	908	892	946	938	702	935	26.346
393	4.12	365.322	Unknown	[M+H]+	12567	10994	15692	14157	13626	2261	2122	1381	1447	966	16848	21641	23311	18958	1286	1180	489	968	0	53	51	52	72	39	5498	4272	5611	5740	6194	5493	4260	4015	4532	4005	4043	4946	4125	4995	5050	6158	4338	5916	15.7571
399	1.165	366.274	w/o MS2:CAR 14:3	[M+H]+	536	516	604	325	387	454	270	452	355	262	327	450	399	649	154	581	255	510	223	0	64	0	0	58	423	453	369	342	467	366	370	574	487	525	448	326	439	653	289	358	325	325	23.1585
401	4.426	366.376	Unknown	[M+H]+	734	638	1921	1272	691	591	291	409	255	411	765	749	1168	1041	331	507	390	581	0	227	84	74	0	93	751	939	727	787	731	692	574	719	700	698	907	778	419	605	567	674	447	543	20.2324
404	4.666	367.334	Unknown	[M+H]+	2827	2717	2795	2859	2679	2983	3810	2374	1969	1398	4607	6408	6075	5633	2010	1895	917	1200	0	0	0	0	0	55	2665	1999	2361	2156	2329	2073	1615	1704	1916	1722	1778	1837	1962	1918	1815	2565	2111	2174	14.4885
405	10.825	367.336	Unknown	[M+H]+	98	125	183	157	152	683	590	587	565	147	273	385	475	288	461	370	342	356	0	0	0	0	0	52	430	263	297	435	397	307	303	261	311	331	187	308	336	376	351	382	403	444	20.1934
406	8.5	367.336	Unknown	[M+H]+	689	1112	557	695	867	580	685	421	495	279	1401	1182	1481	1524	439	307	364	330	57	52	0	13	0	55	513	728	701	621	624	497	640	596	435	641	539	475	480	451	607	523	558	669	15.3292
407	4.421	367.336	Unknown	[M+H-H2O]+	6936	5760	6712	7176	5055	529	414	464	473	318	6419	8563	9351	6884	308	288	272	385	0	0	0	0	0	0	2542	2008	2574	2616	2635	2659	1918	2115	2398	2165	2099	2727	2010	2350	1941	2718	2045	2588	12.7016
410	0.582	368.151	Unknown	[M+H]+	1069	1240	1367	1280	1459	0	86	57	0	68	1432	1557	1512	1527	0	0	56	0	200	0	0	0	0	0	529	352	668	620	407	244	468	551	567	577	814	471	631	426	490	910	508	574	28.6159
415	8.465	368.33	Unknown	[M+H]+	409	319	341	232	314	128	324	132	205	94	446	492	545	799	127	98	116	110	0	0	0	0	0	0	314	232	288	209	182	164	213	157	154	168	177	235	174	143	290	168	229	127	26.819
416	4.68	368.338	Unknown	[M+H]+	948	863	1016	901	889	1001	1041	842	662	423	1369	1880	1783	1750	685	431	299	373	0	0	0	0	0	0	692	661	748	830	898	725	527	512	692	822	578	589	511	613	616	813	641	755	17.1205
417	4.415	368.342	w/o MS2:NAE 21:1	[M+H]+	2020	1809	2082	1982	1574	147	248	55	77	121	1999	2698	3179	1936	74	70	67	56	0	0	0	0	0	0	855	884	1010	882	944	888	1027	556	861	661	794	760	633	926	660	956	583	694	18.2079
419	3.341	368.424	w/o MS2:RIKEN P-VS1 ID-2071 from Mouse_Macrophage_WT_N_F1DHA	[M+H]+	1979	1764	1704	1661	1414	1779	1558	2032	1700	1463	1912	1856	1809	1836	1680	1797	1893	1959	1765	2124	1452	1454	1654	1473	1776	1884	1587	1825	1739	1791	2136	1813	1616	1872	1617	1697	2008	1930	1668	1801	1915	1596	8.39543
420	3.517	368.426	Unknown	[M+H]+	1787	1621	2517	2496	2485	2485	2478	1992	1577	1905	1578	2925	1729	1836	1957	2545	2209	1688	1940	1816	1905	1895	2322	1937	2704	1884	2642	1664	2860	3014	1975	1782	2999	2687	1828	2744	1922	1935	2149	2738	2089	2545	19.8543
421	3.627	368.426	Unknown	[M+H]+	2843	2588	2517	2362	8017	2485	2478	2602	2432	2294	2550	2925	2767	2466	2684	2545	3538	3108	2128	1816	1905	1600	2322	1625	2704	2461	2642	2635	2860	3014	2698	2957	2999	2687	2955	2744	2730	2804	2743	2738	2632	2545	5.60888
422	3.56	368.454	Unknown	[M+H]+	1299	1965	2003	2046	6770	1504	2043	2426	2340	1137	2106	2718	1974	1550	2358	2163	3891	3347	1391	1096	1592	1732	1083	1410	3028	2552	2406	2726	3015	2240	1924	1993	762	2244	3031	2976	3106	2628	1795	2028	1904	1895	25.8577
426	12.304	369.342	Unknown	[M+H]+	925	996	904	967	680	1518	1447	1415	1306	1020	999	1055	1694	1003	1336	874	1131	1001	734	563	448	403	493	355	907	965	860	939	989	860	946	1074	994	964	918	1077	999	1252	1053	1025	846	895	10.1386
427	5.068	369.35	Unknown	[M+H]+	13122	14800	11408	12211	12397	13619	13862	16519	14553	14179	15641	15363	15138	14343	11353	12212	14673	15899	103	0	0	0	79	0	13541	15214	11669	14657	14044	11401	14814	16951	15794	14737	17414	18037	14427	15995	12419	12541	13684	10332	14.7654
428	11.179	369.352	Unknown	[M+H]+	38356	35158	36572	23963	23443	36454	30605	37915	33992	21276	53204	67118	75717	55450	20704	19619	28188	26782	99	70	18	54	133	57	29393	27798	23238	31430	24472	28232	23921	32927	31217	30101	28772	38480	33610	38702	28220	33422	21512	22186	17.2637
429	10.693	369.352	Unknown	[M+H]+	23725	20773	16831	15568	20741	15804	18836	23578	17875	14842	40660	26869	28392	39733	16410	13110	18392	14781	234	100	144	154	61	149	14625	21174	16457	15855	14663	13402	18337	16844	17723	14971	19752	20089	17999	17919	20236	14549	19192	14514	13.8493
430	8.513	369.352	w/o MS2:RIKEN P-VS1 ID-2084 from Mouse_Plasma_ApoEKO_N_F1EPA	[M+H]+	1825	2086	1755	1526	2235	1318	1745	1530	1153	806	4086	3322	3173	3788	1383	898	1076	845	137	0	0	62	0	0	1527	1658	1501	1489	1498	1462	1439	1414	1542	1094	1403	1422	1464	1378	1685	1661	1390	1614	9.19327
431	10.438	369.353	Unknown	[M+H]+	6509	8235	6509	4562	7671	6321	10142	9729	6579	4944	20128	11167	14796	15308	7019	3981	5882	5205	0	0	0	0	80	94	6136	8295	6280	5733	6575	5155	6547	5493	5607	5419	5775	6903	6351	6577	9441	6039	7694	6956	16.6903
432	7.759	369.353	Unknown	[M+H]+	1070	1099	995	912	891	931	1107	912	619	449	1658	2288	2083	2028	876	811	555	550	0	55	0	0	0	0	1001	689	1100	1101	941	875	787	672	872	825	822	931	834	801	809	899	958	846	13.39
433	12.236	369.353	Unknown	[M+NH4]+	925	996	1141	1025	879	1995	2660	2180	1825	1260	1359	1174	1694	1632	1726	1330	1260	1271	816	663	586	548	421	597	1419	1195	1309	1395	1241	1475	1024	1312	1235	1216	1157	1306	1181	1355	1347	1420	1008	1130	10.5069
434	11.654	369.354	Unknown	[M+H]+	4182	2824	3407	2883	3412	6887	7768	5075	4552	1848	7451	6572	7735	6578	4519	2517	3462	2513	104	39	0	0	100	83	4837	3878	4025	4464	4690	4495	3632	3141	3020	3146	2447	4273	3633	3420	4930	5237	3295	3940	19.5265
435	12.096	369.377	Unknown	[M+H]+	520	752	633	446	593	1718	1927	2338	1658	1009	1409	1445	1312	1583	1670	1247	2032	1173	246	90	216	328	243	225	1813	1615	1588	1448	1673	1100	1275	1249	1474	1094	1649	1514	1386	1005	1566	926	1413	1259	17.9341
436	2.458	369.382	w/o MS2:RIKEN P-VS1 ID-2092 from Mouse_Macrophage_WT_N_F1AA	[M+H]+	467	371	747	561	579	290	1296	521	603	722	712	470	943	668	1164	824	1327	717	157	0	69	66	169	71	833	585	886	668	750	757	663	807	670	915	980	677	566	715	588	698	690	865	16.0972
442	3.133	369.409	Unknown	[M+H]+	473	666	406	461	466	461	501	401	668	524	524	686	622	565	556	439	470	559	593	652	476	562	332	577	651	713	520	479	486	615	574	472	547	541	353	474	572	608	466	434	508	457	16.42
444	7.752	369.416	Unknown	[M+H]+	310	270	316	233	300	293	231	317	147	139	288	485	1013	834	271	73	235	108	64	0	14	0	58	0	176	205	160	276	233	163	298	358	172	104	302	221	203	234	156	209	252	327	29.8533
446	3.443	369.424	Unknown	[M+H]+	618	619	893	557	750	665	577	662	745	537	698	614	662	608	665	626	723	698	710	685	689	651	575	669	699	696	679	754	594	532	727	648	678	707	626	632	654	626	626	619	530	577	9.62458
456	5.064	369.518	Unknown	[M+H]+	406	626	573	443	909	759	798	557	602	522	510	654	215	733	1023	902	878	665	0	0	0	0	0	0	650	541	636	469	761	450	651	649	465	556	671	836	379	692	926	541	500	748	23.2903
458	10.699	369.522	Unknown	[M+H]+	1039	733	936	616	1342	891	768	1011	730	662	694	699	583	814	901	839	778	676	0	0	0	0	0	0	615	796	346	827	844	903	838	874	936	589	619	1032	737	871	865	699	789	838	20.3517
460	0.548	370.167	Unknown	[M+H]+	1361	1035	1435	1196	1279	0	253	0	72	0	1769	1229	1478	1153	167	238	303	67	0	0	0	0	0	0	681	322	793	552	552	583	507	909	782	530	643	805	717	662	793	748	746	705	21.0666
461	0.576	370.204	w/o MS2:PE O-8:0_2:0	[M+H]+	837	785	1108	1097	1184	259	225	233	323	217	984	1081	796	967	368	468	686	231	139	0	0	0	0	53	526	684	229	531	613	331	678	510	721	449	381	631	536	686	816	566	821	832	28.8801
462	0.539	370.253	w/o MS2:LPC O-8:0	[M+H]+	675	843	346	908	911	183	154	114	190	0	765	572	871	221	311	328	500	72	269	71	40	15	113	0	555	257	365	170	255	384	555	366	263	488	360	556	454	402	447	439	283	310	29.7214
464	0.694	370.292	w/o MS2:CAR 14:1	[M+H]+	40	315	380	292	274	616	582	451	499	628	245	203	277	259	377	452	342	313	52	0	56	61	97	54	295	375	250	268	241	361	228	416	280	337	242	301	294	151	342	412	288	371	22.8919
466	8.509	370.347	Unknown	[M+H]+	736	687	788	573	805	493	533	646	469	370	1114	1312	1053	1273	489	319	449	360	201	0	13	0	0	60	521	582	546	471	458	608	441	429	402	471	479	561	539	562	606	787	690	460	18.3054
467	5.074	370.354	Unknown	[M+H]+	3792	4585	3708	3530	4112	4159	3985	5220	4377	4187	4692	4660	4490	4227	3222	3667	4653	4612	0	92	0	0	0	0	3863	4557	3443	4739	4386	3656	4447	4853	5000	4484	4708	5707	4296	4659	3726	3943	4330	3021	14.6471
468	11.145	370.354	Unknown	[M+H]+	11613	10127	10808	6900	6753	10675	9000	10937	10451	6832	15055	19423	21263	16006	6649	5826	8520	7858	58	71	0	51	56	0	8390	7809	7155	8792	7258	8267	7123	9319	9099	8480	8349	10859	9801	11795	8402	10091	6796	6882	16.2029
469	10.435	370.354	Unknown	[M+H]+	2032	2474	1973	1496	2403	2370	3193	3155	2436	1438	5911	3310	4648	4588	2273	1235	1830	1713	0	0	63	0	0	0	1897	2409	2277	1789	2137	1697	2066	2072	1856	1695	2027	2028	1864	2155	3029	1989	2306	2251	14.9827
470	10.691	370.355	Unknown	[M+H]+	6975	6277	4996	5826	5994	4789	5717	7346	5527	4509	11585	8672	8179	11663	4881	4208	5667	4617	0	0	0	0	0	58	4396	5817	4792	5343	4338	4236	5781	4774	5480	4718	5763	6135	5238	5622	5734	4386	5624	4799	11.8355
471	11.655	370.358	w/o MS2:NAE 21:0	[M+H]+	1212	760	1189	918	1447	2298	2269	1585	1831	762	2401	2579	2941	2092	1406	802	1220	910	14	0	0	0	60	0	1500	1393	1351	1360	1604	1332	1084	1058	987	1177	983	1485	1199	1086	1605	1569	1081	1303	16.5149
490	4.982	371.255	Unknown	[M+H]+	477	386	539	497	668	706	830	794	749	571	503	482	588	645	628	713	457	676	80	115	28	130	0	61	492	696	811	532	696	468	540	677	573	528	576	649	584	531	435	613	620	621	15.7256
497	1.891	372.346	Unknown	[M+H]+	119	273	200	3007	300	379	417	134	395	337	241	518	336	265	347	481	814	551	0	0	0	0	0	50	474	396	438	584	593	461	414	447	784	449	669	366	352	358	345	403	356	417	26.2227
498	2.189	374.302	NAE 22:5	[M+H]+	567	464	6244	1952	456	505	253	523	583	536	199	236	372	1609	556	229	816	579	0	66	0	0	0	0	1009	780	963	847	992	762	947	828	1115	980	1062	753	717	835	902	1068	695	802	14.5114
499	1.542	374.361	w/o MS2:SPB 22:0;3O	[M+H]+	317	236	261	285	232	356	384	243	230	311	308	372	376	455	421	324	235	239	0	0	0	0	0	0	417	371	422	405	302	286	360	324	287	268	339	375	361	450	341	345	379	352	14.0868
500	0.726	376.26	Unknown	[M+NH4]+	2765	2520	3024	4108	3975	3360	2853	2994	2412	3184	2308	2564	2802	3850	4144	2137	1561	3025	97	0	0	69	0	68	3655	3258	4298	3188	2830	3842	2653	2698	2777	2610	2710	2708	3008	3032	3954	3378	3924	4130	17.4849
501	1.101	376.285	Unknown	[M+H]+	1208	1411	1167	1434	992	1779	1475	1421	1131	1231	1216	1129	1517	1023	1330	956	519	1428	151	0	0	0	69	64	1373	952	1191	1504	1141	1493	1157	1251	1509	1392	1278	1419	1344	1530	1065	1434	1102	1229	13.2691
503	2.752	376.321	NAE 22:4	[M+H]+	305	264	3153	1125	411	392	284	503	298	318	413	308	413	830	556	393	566	472	63	0	0	0	53	0	929	546	795	749	778	601	694	578	552	647	659	540	680	611	587	501	519	454	18.9988
504	2.075	376.324	Unknown	[M+H]+	498	438	4580	1326	543	198	294	498	333	433	294	372	254	1809	543	263	586	339	0	0	57	0	0	0	738	1026	955	811	891	704	892	721	785	716	960	896	891	759	935	1258	663	873	16.7226
507	3.101	377.315	Unknown	[M+H]+	1213	1033	1281	1153	1156	1184	966	1200	1307	1161	1251	1330	1278	1238	933	953	1038	1205	1145	1231	794	1091	1016	1215	1138	1258	1208	1028	1395	1288	1189	1057	1085	1103	1154	1145	1072	1127	918	990	999	1110	10.2338
508	3.225	377.328	Unknown	[M+H]+	1213	1142	1247	1259	1156	1433	979	1330	1311	1264	1251	912	1060	1314	1214	1100	871	1046	1145	1332	1281	1091	1364	1215	1066	1258	1192	1106	1383	1288	1189	1057	1495	1169	964	1155	1144	1288	1229	1157	1214	1004	10.9438
510	1.336	378.265	w/o MS2:RIKEN P-VS1 ID-2242 from Blank	[M+H]+	739	458	538	710	608	474	424	353	413	508	502	569	619	444	495	693	376	725	152	18	54	28	97	300	800	467	912	652	630	536	700	765	724	743	447	693	835	768	467	991	713	723	21.3172
511	3.266	378.296	Unknown	[M+H]+	940	971	1090	829	948	806	1185	1037	907	882	864	760	1092	1136	1001	1008	879	997	980	723	1110	992	1039	944	962	823	1208	1068	933	843	830	997	885	1103	880	948	1009	870	893	1097	1075	1521	17.1055
512	12.846	378.298	Unknown	[M+H]+	766	661	652	657	739	801	534	658	630	705	507	592	719	760	533	644	758	690	524	688	587	701	647	672	751	651	523	662	453	817	799	896	782	592	675	624	688	625	745	672	716	537	16.4788
513	12.937	378.305	Unknown	[M+H]+	766	679	697	697	739	801	534	658	690	670	507	592	545	760	633	644	805	770	542	730	587	610	750	777	780	742	523	689	579	677	870	896	952	592	766	660	732	644	745	672	716	706	15.2378
515	2.152	379.283	Unknown	[M+H]+	629	277	608	520	551	1368	1527	1225	914	976	397	400	607	694	1546	1224	736	1189	17	54	221	96	113	66	1137	911	1051	1075	817	1008	733	928	850	982	924	1156	694	1230	842	1037	959	1031	14.8943
516	3.745	379.293	Unknown	[M+H]+	850	837	1112	801	1141	599	500	636	609	467	1213	1080	1339	1445	562	541	334	518	131	40	102	144	100	147	692	632	650	646	585	640	646	489	559	687	587	659	662	572	756	549	748	878	13.789
517	3.309	379.321	Unknown	[M+H]+	424	427	407	411	229	494	280	344	461	371	324	493	344	345	474	450	354	448	232	348	239	200	391	181	535	380	434	408	525	390	487	314	406	330	371	366	400	472	377	349	345	409	15.6397
518	4.424	379.335	Unknown	[M+H-H2O]+	1219	975	1068	1263	822	63	0	0	86	0	1074	1410	1319	1132	0	53	0	0	15	50	55	94	56	0	351	439	496	359	467	431	343	377	322	382	271	253	310	340	379	505	353	339	18.931
519	3.067	380.335	Unknown	[M+H]+	1134	1067	809	1186	965	981	806	934	1013	1159	930	1014	972	932	1212	1056	1227	1008	818	1013	1031	1212	1163	1021	1153	946	1359	1062	967	1234	1158	972	1097	1179	904	1218	1082	1056	935	1066	1062	951	11.3513
520	3.185	380.336	Unknown	[M+H]+	1134	998	1065	1158	1142	1112	1059	1175	1013	1197	1430	1016	892	1126	1212	1056	1227	1008	981	1071	995	1212	990	1270	1029	1210	1359	846	990	1078	1185	972	1179	1211	904	1330	1082	1193	1235	1027	1062	1204	12.5685
521	2.114	380.339	w/o MS2:NAE 22:2	[M+H]+	675	696	1050	857	992	974	912	959	1168	1071	867	814	1064	847	900	1003	943	1065	862	953	718	678	686	826	1199	1084	996	886	951	974	1048	993	863	982	876	847	982	1001	1101	911	945	699	11.558
524	2.523	381.314	Unknown	[M+H-H2O]+	1239	1084	1108	1169	952	270	298	301	378	384	1080	1167	1444	922	252	398	133	460	0	249	157	157	95	154	467	532	708	582	771	430	746	588	571	480	468	483	543	580	459	632	705	446	19.1073
525	4.236	381.317	Unknown	[M+H]+	678	639	665	609	520	998	1037	1081	1081	1056	923	989	1015	932	819	634	695	873	160	81	176	145	179	133	563	804	784	1037	602	783	833	571	880	782	700	733	929	588	524	744	691	628	18.9172
526	4.832	381.352	Unknown	[M+H]+	527	494	489	486	549	119	222	181	149	170	655	878	695	748	207	102	304	71	147	118	26	70	142	58	175	341	299	323	304	317	342	281	222	285	221	255	343	336	315	291	257	273	16.4681
529	3.206	382.301	w/o MS2:CAR 15:2	[M+H]+	699	532	732	839	439	485	477	609	385	247	679	708	497	568	222	599	670	382	393	191	374	365	89	210	628	526	870	574	583	653	467	646	427	561	538	499	480	587	564	407	467	408	20.2091
531	4.714	383.313	Unknown	[M+H]+	897	890	1062	949	1067	888	880	693	705	500	562	902	1041	1107	521	273	172	297	135	175	158	108	133	53	615	457	509	658	654	464	544	599	671	629	506	607	415	526	643	646	782	824	18.0931
532	2.219	383.316	Unknown	[M+H]+	2243	2220	2126	2648	1854	2365	2118	2308	2328	1965	2026	2400	2423	2138	1908	2173	2993	2636	0	16	75	0	0	13	2744	2008	2395	2758	2764	2624	2133	2753	2723	2805	2346	2428	2161	2900	1866	2752	2013	2167	13.5674
533	2.863	383.329	Unknown	[M+H-H2O]+	595	658	556	714	738	271	444	386	359	365	735	642	811	761	259	409	250	476	94	138	54	67	41	0	323	720	385	317	528	388	475	473	376	405	552	636	483	488	459	380	446	492	22.3064
534	5.092	383.329	Unknown	[M+H]+	283	387	429	233	308	554	551	632	603	434	574	591	416	477	511	422	498	428	213	162	136	68	0	16	336	437	490	391	453	454	412	411	442	441	490	453	627	448	521	702	380	344	19.7033
535	4.619	383.331	Unknown	[M+H]+	828	890	1062	949	1067	631	880	772	538	517	942	963	1041	1107	506	573	403	451	159	16	158	50	90	53	655	785	709	719	805	672	711	566	705	689	638	655	553	546	689	594	834	824	12.8493
536	4.09	383.332	Unknown	[M+H]+	4158	3822	5018	4252	4811	802	775	531	428	563	6172	5729	5829	7631	544	372	311	488	262	78	140	83	0	0	2066	1829	1790	1682	1756	1903	1412	1310	1453	1554	1502	1681	1317	1778	1894	2110	1855	1758	13.854
537	11.349	383.368	Unknown	[M+H]+	253	353	295	285	283	377	436	401	201	107	484	564	490	550	341	169	290	254	0	77	41	31	16	0	395	219	326	299	339	310	296	270	228	286	238	327	315	367	300	322	308	305	14.7489
542	3.184	384.346	Unknown	[M+H]+	12780	14199	15481	16457	16453	15181	16219	14541	14467	15546	15795	14143	13529	16102	15778	15817	13432	14130	15080	14454	14436	14401	14357	14147	16648	16067	16820	13167	15318	16555	15345	14167	13815	13372	14214	13380	15091	13311	16783	15494	16792	16595	9.14904
543	3.282	384.347	Unknown	[M+H]+	13937	12934	15481	16457	16453	15181	16219	12958	13446	13188	15795	13199	14852	16102	15778	15817	12732	13089	11312	11348	14436	11912	14357	14147	16648	13555	16820	14712	15318	16555	13294	13557	14046	13699	13156	13932	13061	13861	16783	15494	16792	16595	9.89171
544	12.601	384.347	Unknown	[M+H]+	10683	10220	11381	11083	9551	10694	8693	10768	10344	10363	10088	10967	11034	10377	9132	10650	10038	10811	10689	10971	8610	9444	8252	9751	11173	10258	8781	10958	8800	8818	10536	11163	10614	11159	10578	10664	10290	10687	9603	10930	10050	8490	8.89247
545	12.492	384.347	Unknown	[M+H]+	10683	10220	11381	11083	11134	10694	10938	11379	10344	9329	8905	10967	11034	8881	10940	10650	10038	10811	9263	9164	11286	10708	10702	10774	11173	9489	11190	10958	10663	11421	9170	11163	10614	11159	10578	10664	9209	10687	11244	10930	11577	11338	6.79082
546	12.313	384.348	Unknown	[M+H]+	10860	10758	10892	10330	9113	11377	9160	11379	11210	11068	11155	10864	10999	10828	9049	11073	11199	11216	11798	11096	10109	10708	9671	10774	12025	11654	9378	11218	9048	9678	11565	11750	11629	10988	11373	10718	11471	10839	11244	11429	11577	9451	8.40286
547	12.179	384.348	Unknown	[M+H]+	8463	8409	10892	10330	9389	11377	10400	8846	8637	9471	9598	7809	10999	9640	10283	11073	8250	8219	10053	8701	10109	9196	9671	9478	12025	9803	10884	11218	10491	11082	9206	9074	8630	10988	9034	8062	8880	8478	10125	11429	9869	10952	11.7161
548	11.998	384.349	Unknown	[M+H]+	8403	8745	7720	9106	6389	7749	6923	7830	7556	7136	7451	8283	8487	6558	6685	7717	8250	8243	7392	7042	6919	6221	7028	6313	7737	7063	7323	8283	7883	7117	9206	9325	8347	8181	7984	8440	7665	8755	6501	7804	6766	7828	9.79371
549	11.915	384.354	NAE 22:0	[M+H]+	6495	6180	7720	7802	6605	6804	6923	6135	6218	6046	6435	6190	6996	6282	7373	7717	6367	6130	6597	5491	6919	5933	7028	6374	7737	6169	7323	7351	7883	7117	5695	6922	6807	6005	5795	6666	6061	6327	7067	6764	6873	7828	10.0429
561	12.609	384.485	Unknown	[M+H]+	940	285	685	539	728	485	589	655	380	372	421	455	414	392	132	548	680	812	600	743	720	485	300	658	491	653	657	883	651	545	747	578	531	393	587	198	286	510	705	420	678	532	29.6137
563	12.507	384.495	Unknown	[M+H]+	706	443	518	501	491	784	693	708	459	731	683	409	604	449	344	689	680	760	690	1029	954	476	691	821	609	465	470	782	653	681	888	809	746	694	684	681	576	454	761	320	895	670	23.5089
564	3.155	384.5	Unknown	[M+H]+	973	899	1181	865	851	908	1022	953	933	960	917	1433	1176	689	1016	825	767	972	1068	793	907	723	970	897	1108	1238	1019	798	1087	424	767	873	564	757	1362	926	1037	686	1069	792	666	676	27.7152
566	3.313	384.521	Unknown	[M+H]+	901	465	651	717	630	905	735	740	511	629	681	789	658	959	655	747	612	689	640	717	434	249	625	456	784	386	732	695	877	694	500	556	692	457	786	366	878	691	846	773	493	625	24.778
567	3.227	384.529	Unknown	[M+H]+	899	246	698	854	630	768	735	740	757	712	681	789	775	689	655	743	500	734	747	498	734	596	481	573	784	709	681	798	738	694	767	684	835	573	786	622	774	950	846	817	550	399	17.698
568	3.374	385.211	Unknown	[M+H]+	348	280	366	273	307	252	173	126	161	222	346	406	316	316	141	137	111	206	0	0	0	17	129	0	277	244	293	543	216	241	230	257	228	258	258	215	250	295	182	245	192	233	29.7839
569	0.521	385.275	Unknown	[M+H]+	226	88	319	280	15	119	270	151	180	0	325	377	580	14	171	451	237	75	63	0	0	99	105	51	304	324	305	296	274	258	134	302	84	355	198	269	281	188	215	270	242	296	26.8872
570	2.15	385.291	Unknown	[M+Na]+	1392	979	1552	1700	1324	2580	2698	1952	1783	1840	1706	1823	2041	1568	2501	2625	1247	1894	64	54	103	13	14	0	2742	1905	2665	2480	2431	2506	2087	1975	1866	1765	1730	2026	1997	2049	2814	2557	1937	2530	16.0616
571	2.153	385.338	Unknown	[M+H]+	856	1196	1236	1341	1302	1772	1485	1524	1616	816	805	1314	1505	1487	1554	1482	1316	1303	905	906	1003	857	793	811	1184	1591	1412	894	1062	1462	1215	1482	907	1623	988	1306	840	1757	2241	1714	1392	1659	26.6069
572	4.424	385.349	Unknown	[M+H]+	4193	3226	3945	4378	3071	1170	953	1048	1058	1159	3771	3665	4478	3658	1488	971	902	899	852	724	753	999	1021	928	2551	2354	2424	2777	2339	2489	2000	2127	1883	2112	2286	2485	1842	2171	2298	2465	2554	2093	10.9444
573	12.25	385.349	Unknown	[M+H]+	2944	3556	3150	2907	2798	3096	2790	3246	3044	2415	3129	3288	3050	2632	2752	3210	3099	3058	2430	2952	2871	2628	2809	2342	3053	2402	3193	2889	2916	2903	2937	3392	3441	3241	3180	3373	2942	3122	2916	3000	2752	3084	8.25773
574	12.633	385.35	Unknown	[M+H]+	2868	2582	2309	2216	2788	2900	2518	2850	2908	2820	2703	2877	2923	2807	2400	2535	2817	3046	2864	2808	2402	2614	2237	2901	2226	2788	2307	2544	2432	2367	2650	3067	2440	3016	3298	2886	2987	3060	2673	3283	2609	2372	12.4405
575	12.361	385.35	Unknown	[M+H]+	2944	3556	2500	2652	3052	3096	2620	3246	3044	3278	3129	3288	3050	3119	3151	2833	3099	3058	3236	2952	2395	3214	2557	2967	2697	3199	3107	2889	2707	2576	3340	3392	3441	3241	3180	3373	2942	3488	2791	3000	3145	3122	8.90509
576	12.505	385.375	Unknown	[M+H]+	2927	2755	3284	3531	2831	3509	3259	3304	3141	3586	2965	2877	3231	2399	3326	2972	3015	3099	3497	2543	2825	2465	2977	3435	3210	3209	2904	3045	3286	2936	3185	3552	3699	3563	3280	3134	2993	3625	2926	3283	2846	3407	8.11338
580	2.155	386.294	Unknown	[M+H]+	309	285	389	371	360	586	687	566	640	590	391	470	548	505	569	603	236	371	77	0	0	104	0	0	833	634	720	572	598	892	654	554	694	535	521	555	510	578	723	818	720	570	17.7545
581	4.392	386.347	w/o MS2:CAR 15:0	[M+H]+	1086	733	984	1147	828	247	208	183	264	265	976	962	1278	1039	241	177	58	112	56	13	219	162	149	53	540	443	589	740	563	657	510	633	634	504	756	839	505	676	650	723	497	640	17.2924
582	3.145	386.348	Unknown	[M+H]+	714	742	916	742	905	772	810	680	737	911	835	713	1116	838	971	876	879	768	634	916	759	653	842	700	1066	1067	660	763	687	782	799	944	902	731	968	924	974	738	873	686	849	671	15.8814
583	3.259	386.352	Unknown	[M+H]+	787	832	916	733	905	694	810	669	942	738	835	894	845	964	763	876	838	681	663	625	759	658	842	645	1066	1067	933	667	751	782	825	867	698	731	968	924	974	738	873	834	752	975	14.409
584	10.689	386.37	Unknown	[M+NH4]+	759	768	652	655	760	650	821	856	793	770	947	876	1295	1115	693	788	721	586	261	373	230	381	347	272	638	697	845	680	778	639	885	698	760	751	855	837	943	702	714	721	706	935	12.4844
585	5.075	386.374	Unknown	[M+H]+	682	618	511	505	666	615	613	574	661	585	556	599	504	628	523	605	586	557	218	18	32	109	250	164	528	515	504	644	593	474	559	627	557	615	529	820	523	850	528	550	666	518	17.5887
586	11.181	386.375	Unknown	[M+NH4]+	1099	918	842	926	857	1108	1241	911	934	805	1164	1541	1591	1464	985	741	1086	827	189	38	222	359	350	246	932	912	943	996	948	813	867	979	1017	1044	889	852	767	1129	722	813	1077	1066	12.1228
588	0.663	387.184	Unknown	[M+H]+	349	346	449	254	346	371	389	488	515	670	478	649	440	933	857	417	316	731	66	0	0	0	0	0	796	690	530	608	693	549	648	845	625	682	539	562	737	555	791	501	646	627	15.4749
589	5.664	387.282	Unknown	[M+H]+	202	329	355	169	254	479	537	422	514	325	332	376	377	302	318	426	350	362	0	0	0	0	0	0	378	315	271	305	440	521	268	502	362	577	337	311	372	394	424	346	519	473	23.4054
590	0.566	388.097	Unknown	[M+H]+	685	658	970	954	641	0	0	0	0	0	593	685	881	682	0	0	0	0	207	0	0	0	0	0	559	576	628	357	495	493	457	473	341	484	603	416	418	323	370	476	273	357	22.5076
591	0.591	388.176	Unknown	[M+CH3OH+H]+	120	79	171	309	120	66	0	168	102	68	243	175	79	233	254	126	71	189	984	0	0	0	0	0	132	222	285	133	133	247	161	208	179	315	295	327	288	199	223	161	215	180	29.4335
592	12.576	388.243	Unknown	[M+H]+	691	706	557	549	751	638	602	853	641	565	773	594	659	624	546	581	569	696	602	620	587	480	685	561	773	587	752	652	454	693	622	604	711	650	724	625	736	710	674	762	512	509	14.1672
593	0.509	388.254	Unknown	[M+H]+	367	539	312	590	586	404	327	301	136	378	522	310	615	386	646	405	285	465	496	346	193	260	368	187	755	571	560	686	710	849	612	727	770	690	681	492	387	526	421	422	482	478	22.9266
594	6.118	389.305	Unknown	[M+H]+	358	296	236	279	242	916	760	655	750	344	329	490	500	421	670	397	503	600	0	0	0	0	0	0	768	828	646	713	682	672	547	547	684	643	644	613	733	555	591	616	825	561	13.3878
595	7.551	389.306	Unknown	[M+H]+	228	0	134	67	158	250	337	295	278	260	207	286	270	322	248	223	223	199	0	0	53	0	0	0	201	350	243	220	258	206	321	258	336	278	265	332	238	168	286	239	131	101	27.8612
596	0.553	390.114	Unknown	[M+Na]+	7969	8221	8079	7179	6275	57	0	0	54	0	6983	9654	9378	7097	0	0	0	0	86	0	0	0	66	0	3956	3602	3036	4315	3687	3847	3662	3671	4036	3831	3640	4043	3549	3975	3212	3995	3297	3414	8.85931
606	12.523	391.282	Unknown	[M+H]+	3601	3466	3717	3506	3013	3319	3739	3405	3294	3416	3484	3377	3687	3715	3625	3596	3291	3588	3222	3583	3522	2972	3825	2815	3646	2869	3515	3738	3460	3802	3447	3387	3784	3834	3664	3430	3768	3558	3215	3398	2933	3887	8.27318
608	12.309	391.284	w/o MS2:Dioctyl phthalate (also known as the production of plastic)	[M+H]+	3599	3633	3845	3514	3693	3741	3199	3966	3598	3895	3824	3671	3798	3950	2874	3019	3786	3685	3579	3409	3588	4151	3462	3508	3606	3499	2996	3513	3627	3248	3506	3734	3555	3981	3876	3905	3570	3636	3688	3325	3710	3184	7.1311
609	3.27	391.284	Unknown	[M+H]+	4069	3792	4211	3658	3593	3667	3844	3251	3031	2985	3527	4256	4156	3155	3249	3577	3667	3590	2601	2391	2585	2226	2577	2442	3823	3341	3684	3840	3742	3998	3088	3758	3092	4163	3270	4244	3706	3829	3716	3931	3361	3962	9.1629
610	12.6	391.285	Unknown	[M+H]+	3601	3466	3717	3506	3094	3319	3739	3405	3294	3525	3703	3377	3687	3618	3083	2697	3291	3776	3385	3583	2827	3203	3067	3045	3646	3234	3570	3738	3244	2899	3447	3387	3784	3834	3664	3430	3768	3558	2975	3398	3227	2981	8.4877
611	3.541	391.286	Unknown	[M+H]+	27338	23249	36137	35517	34004	25345	29768	19054	15397	15537	28601	31533	36667	34197	25376	22836	14386	15862	3188	2402	2897	2477	2939	3115	33698	24582	36385	32935	30522	32801	23067	23105	24374	24403	23692	22299	21267	24127	30178	28521	26236	30761	16.8724
612	12.39	391.286	Unknown	[M+H]+	3049	3633	3095	3034	3693	2803	3237	3966	3598	3895	3883	3671	3798	3950	3625	3596	3596	3685	3579	3409	3522	4151	3825	3508	3046	3499	3206	3513	3460	3802	3506	3734	3555	3981	3876	3905	3570	3636	3688	3325	3710	3887	6.93546
613	12.199	391.287	Unknown	[M+H]+	3599	3077	3845	3514	3137	3741	3199	2978	2704	3006	3073	3671	3216	2830	3242	3284	2946	2736	3130	2840	3733	3226	3523	3149	3606	3604	3375	2762	3627	3248	2997	2776	2821	3139	2859	3020	3057	3731	3273	2832	2950	3413	10.2274
615	3.029	391.343	Unknown	[M+H]+	3786	2950	3507	3705	2858	6739	6845	5590	4599	4335	3869	5093	4780	4387	4822	5021	3734	4186	1138	1100	1205	1014	1045	832	7527	5082	6587	6880	6658	6530	4976	5574	6206	6552	5159	5992	4978	6297	4879	6485	5312	5825	13.1007
616	3.421	391.357	Unknown	[M+H]+	1085	1634	1378	1634	1505	1054	1422	1734	1019	1252	1826	1409	1555	1262	1351	752	1193	1968	1682	1226	1612	1695	1457	1441	1945	1081	1586	2002	2017	1410	1952	1788	2001	1276	1188	1388	1826	1307	1309	1353	1551	1640	19.7989
622	0.553	392.109	Unknown	[M+H]+	5047	5284	5108	4906	4095	0	0	0	0	0	4587	5888	6318	4924	0	0	110	0	0	0	0	0	54	0	2436	2151	2230	2695	2678	2349	2075	2576	2612	2599	2347	2536	2465	2839	2065	2636	1998	2006	10.9669
625	0.905	392.249	Unknown	[M+H]+	413	301	308	334	367	411	358	565	416	406	427	373	395	436	376	194	170	502	0	0	0	0	0	0	296	440	353	236	373	415	319	472	409	382	424	415	647	322	449	298	418	309	23.5096
626	3.306	392.274	Unknown	[M+H]+	1257	974	1219	1195	1125	1173	1191	1007	999	850	933	982	1110	1102	913	1003	767	1010	793	847	794	805	838	965	1247	1180	1150	1112	1328	1201	1038	1034	1098	1203	997	1216	999	1164	1026	939	1050	969	9.78106
627	12.333	392.274	Unknown	[M+H]+	1181	1130	1205	980	1015	1049	1161	975	1200	970	1058	1064	1119	1173	886	1353	1002	1005	1047	1028	969	999	981	948	1069	1021	1255	1038	1030	891	1094	1049	1070	1175	1012	1164	1140	1236	1041	997	1003	1019	8.49629
628	12.201	392.276	Unknown	[M+H]+	1171	928	1054	1040	1057	1049	1161	799	966	880	824	877	1119	1022	959	1061	849	841	1010	797	1026	1030	1126	971	1069	909	1118	989	1058	1064	963	1129	921	1314	1001	1164	770	896	1014	997	956	1014	11.747
629	12.443	392.279	w/o MS2:CAR 16:4	[M+H]+	1168	1123	1298	1069	1165	1130	1216	940	1309	970	1069	1064	1165	1173	1206	1210	1194	1128	1047	1028	1139	999	1149	1050	1075	1021	1243	915	1103	1167	977	1001	946	902	1257	931	1140	1293	1475	1206	1104	1019	14.0382
631	3.545	392.288	Unknown	[M+H]+	6923	5817	9350	9159	9009	6241	7520	5264	4530	4384	7819	8520	9503	9360	7183	6309	3853	4297	788	905	978	950	909	842	8918	6933	9700	8018	8095	8455	6385	6201	6534	6447	6581	6587	5545	6291	7567	7358	6767	8257	15.2112
632	12.709	392.292	Unknown	[M+H]+	944	1018	721	759	1045	759	944	797	1043	957	939	1034	844	908	957	893	860	1036	1351	767	977	872	771	817	879	1265	866	975	1011	941	835	708	1186	1216	965	855	810	762	1138	680	909	809	18.4247
633	12.579	392.302	Unknown	[M+H]+	1204	1403	1230	1111	1248	1130	1440	1092	1371	1137	1303	1303	1178	1302	1216	1468	1384	1307	1218	1153	1330	1452	965	1089	1083	1415	1023	1314	1267	1137	1069	1403	1036	1169	1219	1131	1142	1600	1332	1013	1226	1332	13.1037
634	2.119	392.308	Unknown	[M+H]+	282	270	2527	914	303	415	261	429	410	450	280	282	163	712	438	240	468	403	109	82	43	83	73	68	328	350	330	330	340	344	550	325	276	411	592	434	314	552	432	449	367	500	23.4711
635	1.404	392.315	Unknown	[M+H]+	287	83	1111	557	156	194	155	278	150	196	113	224	252	573	184	201	336	146	62	0	0	71	15	57	278	424	290	268	303	247	394	291	315	468	227	354	328	200	345	348	226	283	22.6801
638	3.541	392.454	Unknown	[M+H]+	300	192	292	463	381	418	366	161	386	179	459	573	625	400	477	400	196	119	0	0	0	0	0	0	381	350	639	239	587	399	602	454	564	406	389	183	411	376	542	350	385	359	28.9114
639	0.726	393.287	Unknown	[M+H]+	7241	6085	7608	10241	9831	8976	6892	7104	6541	8683	6262	6687	6463	8279	10608	5733	4012	8405	111	0	0	135	54	75	9680	8096	10382	7677	6414	9645	6531	6763	6387	6580	5902	6787	6941	6592	9979	8678	9783	10383	20.2941
641	4.73	393.352	Unknown	[M+H-H2O]+	2541	2412	2655	2545	1822	77	0	42	177	52	3299	4573	4313	3360	52	122	52	0	123	51	0	0	0	0	1007	792	848	955	867	971	662	822	942	945	886	895	774	973	729	1051	801	717	12.5055
643	0.522	394.11	w/o MS2:PS 6:0	[M+H]+	1050	1173	1128	1170	939	0	58	0	0	0	1361	1255	1113	1110	0	0	0	0	0	0	0	0	0	0	442	577	592	588	681	480	469	697	643	553	527	512	910	478	396	579	476	469	21.5156
645	0.723	394.29	w/o MS2:CAR 16:3	[M+Na]+	1880	1754	2117	2658	2261	2441	1711	1871	1517	1973	1537	1722	1715	2233	2787	1605	971	1749	86	0	75	0	149	27	2263	2098	2373	2099	2015	2550	1704	1961	1795	1890	1625	2218	1706	1715	2743	2126	2374	2591	15.8888
646	12.608	394.351	w/o MS2:RIKEN P-VS1 ID-2502 from Mouse_Muscle_WT_CTX1_Ctr	[M+H]+	1449	1659	1554	1520	1697	1496	1256	1402	1687	1571	1386	1455	1569	1545	1324	1400	1736	1669	1692	1605	1601	1861	1480	1676	1607	1563	1556	1542	1491	1531	1604	1624	1393	1569	1626	1457	1465	1285	1544	1373	1226	1365	7.94947
647	3.26	394.351	Unknown	[M+H]+	2575	2247	2840	2964	2774	2987	2714	2466	2324	2170	2302	2458	2457	2794	2896	2595	2394	2078	2469	2748	2844	2971	2794	2918	2798	2913	2837	2440	2629	2983	2820	2829	2359	2612	2421	2585	2297	2591	2822	2553	2904	2822	7.74494
648	12.469	394.352	Unknown	[M+H]+	1315	1242	1499	1489	1368	1283	1493	1544	1612	1437	1621	1638	1569	1235	1581	1827	1736	1793	1448	1615	1469	1349	1419	1416	1464	1505	1556	1542	1537	1531	1189	1407	1393	1319	1626	1457	1622	1807	1527	1568	1480	1561	8.73773
649	12.706	394.353	Unknown	[M+H]+	1240	1707	1554	1520	1697	1457	1347	1402	1687	1612	1278	1248	1224	1545	1292	1717	1367	1430	1692	1661	1332	1861	1658	1676	1532	1563	1587	1199	1353	1417	1604	1375	1127	1569	1269	1292	1465	1285	1544	1253	1456	1520	10.4633
650	4.729	394.355	Unknown	[M+H]+	1931	1495	1889	1497	1872	1027	1000	1120	1172	925	1841	2121	2230	1884	1025	1178	1358	1365	1093	1131	1123	1236	1116	1279	1407	1104	1100	1240	1241	1176	1293	1267	1259	1387	1145	1215	1493	1231	1292	1302	992	1241	9.49732
651	3.148	394.355	Unknown	[M+H]+	2650	2910	2478	2592	2774	2928	2294	2787	2602	2813	2908	3006	2659	2794	2896	2798	2816	2800	2923	2748	2844	2971	2794	3031	2798	2913	2837	2993	2459	2318	2820	2799	2597	2830	2924	2740	2933	2763	2983	2930	2904	2822	6.3826
652	3.068	394.356	Unknown	[M+H]+	2836	2910	2478	2592	2774	2928	2162	2787	2602	2813	2908	3006	2659	2794	2534	2798	2816	2800	2923	2443	2155	2971	2419	2320	2775	2226	2518	2993	2459	2471	2820	2799	2597	2635	2924	3052	2933	2763	2364	2930	2400	2508	9.12413
654	3.223	395.355	Unknown	[M+H]+	873	774	895	775	900	757	1015	804	978	852	792	880	699	859	862	908	875	616	891	977	1053	1044	981	1014	839	723	1037	778	727	933	781	834	826	759	840	800	807	788	1118	722	707	966	13.5772
655	5.191	395.364	Unknown	[M+H]+	621	560	629	533	775	439	259	272	245	358	894	1114	1292	1044	289	317	202	397	453	281	296	203	346	440	442	445	417	353	334	434	317	366	406	415	346	417	406	349	438	379	384	596	15.5289
656	2.19	396.358	Unknown	[M+H]+	276	318	2057	819	279	284	315	397	215	326	207	192	404	851	503	312	344	294	133	103	180	74	71	13	477	576	555	440	592	430	498	712	471	427	416	386	416	448	472	503	406	514	16.8125
657	4.422	397.347	Unknown	[M+H]+	3825	3149	4150	4151	3022	0	62	65	0	38	3442	4115	5138	3767	63	0	0	51	0	0	0	0	14	0	1199	1014	1369	1440	1342	1264	1187	1070	1030	1143	987	998	987	1256	1060	1292	993	1287	12.8916
658	1.436	397.378	Unknown	[M+H]+	476	390	550	736	413	566	457	479	435	540	361	433	588	517	505	456	382	386	0	0	66	0	0	0	463	423	568	456	432	461	500	478	446	539	447	550	662	546	574	471	527	421	13.0507
661	1.063	398.369	NAE 23:0	[M+H]+	700	872	1200	925	719	69	0	0	122	0	945	1019	1105	1326	52	0	63	0	0	0	15	0	0	0	533	390	570	328	469	377	397	341	460	455	331	419	522	506	384	499	302	480	18.393
662	2.762	398.374	Unknown	[M+H]+	148	201	1216	405	165	149	151	226	109	271	140	54	245	528	172	282	215	221	0	0	0	0	0	13	327	283	273	316	242	203	233	233	339	281	197	246	223	229	200	264	170	292	18.7847
663	2.083	398.376	Unknown	[M+H]+	214	190	1423	379	117	68	56	70	201	182	68	159	127	673	262	61	87	16	0	0	0	0	0	0	178	249	212	341	304	542	388	300	329	251	253	326	266	251	261	349	289	229	27.4276
666	2.6	399.302	Unknown	[M+H]+	706	648	641	591	682	577	754	636	641	622	872	911	1051	911	648	532	516	541	216	152	103	82	85	95	610	747	562	568	864	687	837	718	704	665	807	825	680	622	677	808	741	682	12.7402
667	2.537	399.322	Unknown	[M+H]+	747	675	711	666	798	591	737	636	613	636	1044	911	1051	874	729	504	665	628	216	152	44	87	42	95	610	826	783	568	864	868	837	783	704	665	807	811	680	735	899	963	793	682	13.4462
668	0.766	399.377	Unknown	[M+H]+	872	939	923	900	1085	1019	1147	1249	1340	1031	729	831	1024	700	1222	1330	887	881	0	0	0	53	0	0	1178	816	1158	1039	1160	1107	935	1000	960	993	904	1018	827	927	1227	1103	960	1043	11.6114
670	5.747	399.769	Unknown	[M+H]+	343	264	387	539	353	295	354	316	475	370	222	250	316	231	348	371	265	301	0	0	0	0	0	0	446	271	453	328	470	259	321	263	311	323	291	273	390	417	385	240	354	446	21.8706
672	12.237	400.311	w/o MS2:NAGly 10:0/10:0	[M+H]+	417	356	337	487	652	305	416	455	713	204	386	397	412	621	386	510	279	276	538	581	517	441	603	389	438	402	392	523	457	554	290	286	436	289	447	418	641	508	482	651	391	400	23.6717
673	12.705	400.34	Unknown	[M+H]+	362	606	542	488	625	663	654	461	444	708	523	662	701	847	722	615	607	677	511	736	529	582	840	631	546	552	566	702	430	493	672	578	463	442	648	654	498	568	492	507	863	641	18.9877
674	1.718	400.341	w/o MS2:CAR 16:0	[M+H]+	765	1102	1213	922	1033	964	701	612	437	609	851	890	1133	1021	341	536	699	513	65	113	147	68	57	116	900	932	880	898	1079	572	1115	905	872	880	1140	796	1000	780	675	937	798	812	16.1375
675	12.41	400.342	Unknown	[M+H]+	724	558	570	429	586	665	538	737	785	561	599	636	509	724	573	662	652	539	424	542	664	763	527	638	658	821	566	430	699	563	843	654	396	703	675	809	807	545	681	665	574	826	19.9434
676	12.546	400.343	Unknown	[M+H]+	724	595	656	613	641	565	757	634	655	561	766	662	917	721	642	583	452	629	526	585	501	754	616	480	658	750	727	669	642	563	586	754	757	759	675	584	749	568	690	665	548	589	11.3748
677	2.728	400.379	w/o MS2:RIKEN P-VS1 ID-2605 from Mouse_Brain_WT_N_F1AA	[M+H]+	328	314	297	2581	337	538	687	372	580	338	473	595	487	435	614	610	627	552	249	88	110	144	120	59	786	664	701	699	775	828	718	674	896	706	620	667	459	578	553	486	529	649	17.4287
679	2.15	401.271	Unknown	[M+Na]+	109	162	176	162	259	360	419	333	443	285	220	309	236	179	355	361	206	191	53	0	0	0	0	0	378	234	515	331	337	322	311	313	430	285	402	329	275	406	135	253	491	264	27.7957
680	3.472	401.346	Unknown	[M+H]+	871	1060	998	844	1067	1185	1651	1719	1117	1314	1665	1245	1285	1576	1379	1124	823	1287	53	148	0	0	63	0	1330	1684	1477	1113	1092	1481	1374	1228	1160	1231	1318	1399	1503	1254	1538	989	1567	1497	13.9984
681	2.863	401.348	Unknown	[M+H]+	793	542	701	568	613	66	165	115	22	244	820	699	753	765	252	0	94	0	0	126	0	70	0	84	331	419	378	406	405	265	330	235	426	348	308	326	394	346	355	423	488	169	21.7337
682	3.44	402.334	Unknown	[M+H]+	502	379	484	441	582	562	527	536	485	573	605	511	493	748	683	475	444	485	79	130	13	216	88	14	477	709	467	566	491	804	566	621	618	537	663	512	464	455	534	434	626	688	18.0457
683	1.818	402.358	NAE 24:5	[M+H]+	444	345	593	567	712	828	432	263	416	446	551	433	541	386	389	1084	1491	497	250	167	206	179	92	201	784	978	1018	685	734	677	708	667	607	1022	658	573	757	603	809	849	819	930	18.3915
684	2.355	402.384	Unknown	[M+H]+	245	232	369	384	309	501	336	498	298	146	430	391	449	513	338	317	216	253	61	77	0	129	73	13	337	368	411	452	305	338	384	291	378	264	691	281	485	307	336	380	330	303	26.9416
687	0.66	404.209	Unknown	[M+NH4]+	0	118	226	66	118	232	186	300	203	243	170	203	321	411	325	311	142	143	212	0	0	0	0	0	155	158	341	161	309	239	185	172	260	257	189	186	268	384	254	229	319	224	28.2916
689	3.272	405.359	Unknown	[M+H]+	238	270	305	184	124	318	294	336	341	314	259	200	245	251	266	206	237	500	68	61	0	0	0	0	355	457	400	334	345	456	449	403	413	517	575	649	356	470	377	503	387	548	19.6683
690	1.508	406.323	Unknown	[M+H]+	2106	2631	2223	2618	2937	2298	2702	2724	2436	2891	2393	2055	2150	2481	2853	2955	2163	2347	2604	2403	2508	2657	2320	2451	2210	2761	2655	2152	2247	2168	2648	2605	2340	2238	2487	2231	2332	2011	2762	1981	2789	2540	10.9561
691	1.407	406.326	Unknown	[M+H]+	2371	2631	2638	2218	2032	2497	2439	2385	2436	2985	2037	2221	2170	2481	2142	2447	2163	2392	2154	2403	2833	1957	2157	2028	2220	2761	2109	2355	2247	2346	2648	2605	2656	2288	2487	2231	2332	2046	2762	2372	2232	2098	9.4909
692	12.61	406.327	Unknown	[M+H]+	2487	2816	2697	2407	2384	2678	2265	2781	2966	2524	2542	2970	2494	2512	2280	2415	2944	2585	2775	3170	2424	2836	2639	2551	2420	2601	2404	2645	2267	2344	3071	2910	2667	2798	2827	2680	2721	2676	2721	2588	2666	2293	8.19748
693	7.57	406.328	Unknown	[M+H]+	3864	3848	3404	3382	3603	3770	3470	3165	3346	3874	3612	3400	3049	3292	2903	3902	3793	3571	4401	4411	3572	4263	3839	3615	3449	3620	2935	3645	3415	3367	3572	3162	3548	3479	3599	3314	3799	3620	3060	3489	3442	3397	6.28508
694	11.589	406.328	Unknown	[M+H]+	4120	3462	4286	4722	4259	2885	3428	3230	3849	3956	3753	3177	3025	3432	3599	4500	3107	3816	5268	5447	5746	5511	6057	5622	3474	3701	4068	3309	3852	4079	3294	3286	2905	3385	3083	3093	3154	2943	3508	3028	4236	3812	11.9742
695	3.206	406.328	Unknown	[M+Na]+	16515	15037	19241	20182	18373	18095	20131	15844	15648	18313	17503	16418	16833	17288	19954	19751	15261	15774	16496	15681	16709	16428	15985	17167	20143	17942	21021	18626	18423	20124	16492	16255	16788	16730	15703	15951	17602	17154	18910	18458	18932	19834	8.78128
696	12.881	406.328	Unknown	[M+H]+	5468	5220	5182	4874	4934	4973	4919	5636	5380	5429	5411	5740	4896	5443	4444	4678	5464	5616	5466	5521	4711	5062	4842	5060	5239	5618	4431	5443	4639	4882	4691	5676	5599	5443	5500	5364	5675	5454	4586	5432	4869	4457	8.68864
697	2.865	406.33	Unknown	[M+H]+	7587	7436	6916	6451	9288	7794	7384	8521	8630	9083	8109	7645	7291	8773	9717	7476	8115	8470	8176	7908	6895	7799	6425	7882	7367	8551	7539	7633	7699	7374	8867	8411	7429	7780	8385	7876	8704	8243	9365	7396	9626	7429	8.78318
698	11.752	406.33	Unknown	[M+H]+	4602	4554	4286	4722	3719	3909	3428	3874	4089	4703	3820	4030	4083	4076	3382	4500	4675	5052	5417	5977	5746	5784	6057	5677	4183	4215	3456	4465	3425	4529	4459	4337	4436	4174	4204	4223	4191	4179	3492	4081	4386	3564	8.92487
699	6.666	406.33	Unknown	[M+H]+	2499	2261	2627	2591	2344	1930	1863	1956	2229	2182	1795	1933	2017	2024	2037	2278	2291	2324	2092	3640	4443	3725	4183	3356	2357	2254	2163	2232	2490	2137	2614	2274	2472	2118	2267	2292	2189	2510	1845	2429	1971	1931	9.25268
700	3.278	406.33	Unknown	[M+H]+	16515	15037	19241	20182	18373	18095	20131	15844	15648	18313	17503	16418	16833	17288	19954	19751	14898	15774	12716	12980	16709	16428	15985	14293	20143	17942	21021	18626	18423	20124	16492	16255	16788	16730	15703	15951	17602	17154	18910	18458	18932	19834	8.78128
701	11.858	406.35	Unknown	[M+H]+	3705	3727	3583	4173	4536	3192	3833	4018	4089	4878	4062	3940	3238	4076	3929	4091	4794	3627	5763	6798	5173	6072	5063	6171	3892	4541	4598	3860	4140	4262	4694	4337	4436	3390	4204	4321	4191	3223	4191	4172	4888	4398	9.89824
710	3.479	406.478	Unknown	[M+H]+	610	289	172	587	405	624	595	393	858	508	1068	1315	644	243	708	604	876	331	310	275	530	588	671	531	492	337	784	584	707	657	673	814	294	429	808	609	639	678	610	538	493	801	25.5102
711	3.352	406.478	Unknown	[M+H]+	705	346	1343	740	1034	1090	759	1118	823	821	1068	1315	1339	666	579	861	876	633	576	703	738	872	651	631	1163	850	1356	785	937	930	1005	1013	786	1065	1018	607	881	658	782	1489	493	801	26.8452
712	3.237	406.488	Unknown	[M+H]+	831	960	1359	1226	1187	1189	1036	1203	908	854	744	1095	1337	1311	1332	919	1303	850	891	1286	1033	858	961	1266	1574	1068	1281	688	665	1178	1114	1438	1001	1047	1016	463	1142	1003	1449	1575	1001	1197	27.2299
713	3.304	406.505	Unknown	[M+H]+	968	799	1099	809	933	1116	962	1102	908	851	901	722	870	1070	1149	949	837	849	991	661	723	441	887	803	1138	927	526	778	612	764	719	1096	987	999	920	607	927	1053	876	864	543	895	22.0106
714	3.242	406.556	Unknown	[M+H]+	247	247	309	314	35	517	338	591	280	530	0	294	519	232	519	486	470	318	105	273	314	482	466	322	435	399	412	373	327	401	632	353	365	595	409	331	563	287	276	373	328	463	24.6789
716	12.836	407.334	Unknown	[M+H]+	1637	1730	1371	1440	1502	1721	1359	1900	1614	1687	1248	1592	1671	1677	1499	1286	1839	1539	1596	1651	1560	1414	1622	1468	1553	1942	1416	1680	1696	1401	1692	1619	1792	1717	1529	1673	1652	1598	1156	1664	1150	1588	12.6251
717	3.276	407.335	Unknown	[M+H]+	4592	4354	4866	4977	4902	5130	5216	4333	4358	4310	4692	4130	4613	4472	5736	5081	4084	4383	3486	3299	4204	4554	4839	5002	5152	5035	5754	4610	5328	5526	4546	5259	4152	5523	5317	4296	4504	4369	5098	5116	5517	5230	9.63242
718	3.203	407.336	Unknown	[M+H]+	4592	4354	4866	4977	4902	5130	5216	4333	4358	5065	4692	3908	4613	4472	5736	5081	4084	4383	4175	4154	4204	4554	4839	5002	5152	5035	5754	4610	5328	5526	4546	4534	3917	5523	5317	4296	4504	3948	5098	5116	5517	5230	11.2238
719	12.91	407.337	Unknown	[M+H]+	1637	1823	1371	1440	1511	1721	1308	1937	1614	1687	1496	1592	1718	1677	1442	1216	1868	1539	1596	1651	1560	1414	1680	1468	1553	1942	1437	1680	1696	1401	1868	1619	1792	1717	1529	1692	1652	1598	1331	1664	1496	1588	9.62285
720	11.892	407.36	Unknown	[M+H]+	1311	1111	1602	1589	1159	1127	1192	1245	931	1529	1334	1176	1266	1416	1644	1398	1071	1023	1581	1436	1674	1306	1262	1797	1323	1321	1207	1374	1469	1515	1518	1016	1320	1370	1031	1250	1297	1067	1609	1552	1525	1591	13.84
727	3.166	408.341	Unknown	[M+H]+	4386	2553	2398	2577	2804	3105	2778	4941	3210	2826	2932	5293	2529	2903	3127	2767	2713	6737	2463	2534	2611	2718	2707	2534	2924	3893	2779	3015	2960	2864	2988	2589	2538	2701	2528	2699	4972	2539	2747	3079	2930	2748	19.7954
728	3.177	408.368	Unknown	[M+H]+	2493	2503	2669	2855	2637	2482	3170	3528	2819	2826	3071	3307	2529	2903	2928	2620	3219	3164	2630	2534	2654	2718	2707	2534	2561	3161	2732	2591	2585	2864	2988	2589	2972	2689	2528	2531	3245	2539	2747	2431	2580	2956	8.69391
729	3.026	408.37	NAE 24:2	[M+H]+	3907	2872	3902	3825	3591	5123	4923	4149	4299	4175	4137	4589	4722	4256	4936	4134	4379	4930	2134	2534	2282	2155	2390	2182	5139	4369	4713	5308	5050	5544	4125	4463	4672	4978	4859	4644	4446	4884	4140	4952	4510	4738	8.01307
733	0.66	409.153	Unknown	[M+Na]+	0	86	69	0	96	0	102	199	173	265	154	206	270	216	414	247	210	310	67	0	0	0	0	0	211	237	256	200	251	156	247	232	236	206	248	221	251	164	248	305	295	282	16.6627
735	3.009	409.311	w/o MS2:DG 19:0	[M+H]+	645	726	602	796	852	860	836	620	661	721	751	783	1147	1047	1315	1423	1161	1289	55	116	92	249	129	211	478	444	789	921	708	709	197	595	721	688	666	740	652	617	746	775	458	772	25.6973
736	3.336	409.349	Unknown	[M+H]+	887	722	811	719	669	738	635	767	922	811	617	692	688	649	568	572	739	613	674	663	900	544	727	606	883	712	602	629	806	762	694	846	728	732	678	664	767	707	574	757	635	670	11.4606
737	3.11	409.371	Unknown	[M+H]+	954	1154	1148	1184	1311	1401	1598	1254	1147	1074	1280	1366	1397	1153	1378	1162	1079	1391	844	751	883	779	686	961	1565	1141	1382	1628	1481	1344	1118	1356	1408	1128	1076	1305	970	1497	1309	1372	1471	1405	13.4939
738	5.278	409.378	Unknown	[M+H]+	694	536	533	575	455	121	205	52	199	15	507	605	636	560	155	69	19	93	137	289	320	293	306	287	266	273	446	328	239	387	287	341	294	234	295	241	227	335	337	324	177	348	21.6154
739	3.169	410.34	w/o MS2:CAR 17:2	[M+H]+	418	652	670	798	555	229	260	437	313	396	610	461	450	557	332	203	544	387	329	397	138	381	281	426	318	564	479	534	357	378	368	594	324	423	310	330	330	318	356	457	288	380	23.5801
740	2.185	410.373	Unknown	[M+H]+	232	207	1125	502	328	331	170	216	261	324	109	230	177	513	330	123	369	133	78	170	137	168	137	0	357	314	439	370	293	458	345	267	394	278	271	362	364	455	311	344	352	278	17.5038
741	2.381	411.31	Unknown	[M+H]+	501	319	495	286	475	983	745	708	701	788	501	722	651	574	762	556	498	726	0	0	0	0	57	0	880	754	1062	911	988	748	978	854	734	778	949	782	874	761	824	841	820	661	12.2874
743	2.358	411.362	w/o MS2:RIKEN P-VS1 ID-2758 from Mouse_Feces_WT_ABX_Ctr	[M+H]+	50	149	160	135	71	376	282	0	131	203	220	343	130	193	277	131	166	214	56	56	0	0	56	0	418	258	227	361	410	334	250	377	291	409	378	277	228	318	203	309	210	167	26.1691
744	4.727	411.363	Unknown	[M+H]+	6958	6883	6509	6312	5485	183	268	197	186	58	8586	11511	11428	8529	98	109	232	158	0	57	0	69	0	0	2470	1774	2087	2500	2720	2369	1962	2289	2385	2199	2230	2384	1896	2399	1686	2432	1578	1943	14.4302
745	3.407	411.365	Unknown	[M+H]+	857	861	570	715	939	96	0	177	178	85	875	1164	1060	1118	74	30	152	136	167	66	125	109	43	0	595	463	319	419	292	338	452	461	377	513	540	462	369	305	344	393	266	398	22.2056
749	0.59	412.249	LPC 10:0	[M+H]+	445	529	495	429	436	505	288	372	412	455	597	474	625	351	276	519	1384	471	263	0	0	0	0	0	467	562	520	471	598	404	474	571	518	516	500	607	469	581	445	673	471	407	14.0835
751	3.282	412.363	w/o MS2:CAR 17:1	[M+H]+	573	795	735	787	734	488	714	566	727	594	984	568	507	713	675	656	700	733	562	612	551	554	599	534	743	752	681	761	654	901	638	911	859	801	909	786	748	706	634	725	733	800	11.5435
752	4.734	412.365	Unknown	[M+H]+	2568	2244	2243	1955	1628	147	158	173	117	186	2800	4023	3972	2674	186	149	125	78	121	143	0	13	130	0	910	878	849	939	1017	1135	724	947	766	1071	906	852	860	943	741	743	1046	915	12.9232
753	3.58	412.374	Unknown	[M+H]+	572	522	537	595	511	457	669	476	536	449	489	457	510	453	465	570	549	678	454	495	589	545	699	402	656	396	492	707	594	606	631	510	659	574	453	502	515	506	475	574	570	615	14.6463
754	2.728	412.391	Unknown	[M+H]+	278	91	780	420	372	190	115	143	355	143	78	335	250	319	267	340	223	167	126	162	97	70	141	182	315	379	274	370	357	275	351	219	368	221	315	379	187	396	335	217	237	359	22.0427
756	3.745	413.254	Unknown	[M+H]+	4674	6332	5392	5867	7509	4760	5433	5773	4751	5103	9467	8560	7123	10803	5599	4014	4062	4180	1332	1175	1237	1284	1073	1404	5572	7474	7393	5413	5458	5830	7158	5744	5087	4740	6085	5147	6919	5309	7529	5389	7555	7133	16.1215
758	12.842	413.264	Unknown	[M+H]+	841	935	676	690	796	961	646	786	694	701	758	895	792	737	698	839	741	735	609	803	639	772	741	866	667	606	526	806	770	717	693	697	833	845	815	753	659	726	713	857	582	704	12.8174
759	3.539	413.267	Unknown	[M+Na]+	14223	12003	17618	17860	16731	12675	14884	10253	8565	9108	14271	14967	16643	15379	13361	13015	7954	9107	2102	2233	2108	2131	1970	2163	17163	13225	17193	15512	15281	16740	11671	11884	12275	12580	12537	11984	10993	11912	14673	13156	13529	15480	14.6696
760	3.307	413.267	Unknown	[M+H]+	1706	1918	1622	1592	1300	1772	1539	1522	1577	1353	1642	1586	1582	1623	1521	1707	1554	1591	1481	1710	1715	1806	1982	1608	1626	1650	1593	1709	1760	1721	1392	1821	1488	1825	1709	1829	1693	1750	1381	1695	1384	1356	9.9722
761	12.74	413.268	Unknown	[M+H]+	611	649	676	555	796	737	584	786	505	691	660	699	651	512	548	694	547	686	750	596	590	534	673	731	631	660	496	641	713	717	538	697	486	845	486	574	586	550	693	670	495	571	16.2011
764	3.029	413.325	Unknown	[M+H]+	20640	15625	22644	21088	15466	43562	43116	32710	29520	25601	20797	27669	30165	21261	27519	31602	20905	26821	466	387	212	655	352	221	46499	29222	39747	43416	43018	42654	30057	36064	38119	42001	32098	36558	29574	38653	28911	44919	29667	37604	16.0816
772	3.033	414.336	w/o MS2:NAGly 10:0/11:0	[M+H]+	5071	4060	5175	4846	3907	10157	10663	8304	7366	6155	5624	6889	7308	5365	6864	7897	5701	6942	15	64	233	121	175	205	10461	7420	10344	10230	10157	10512	7882	8875	8798	9368	7638	8679	6973	9415	6842	10646	7323	9208	14.722
778	3.268	416.335	Unknown	[M+H]+	6162	3932	5649	5381	4194	4792	6174	4619	3599	4076	4443	4521	6308	4417	5942	4293	2889	5918	14	14	0	0	0	0	6934	3669	5679	5808	6551	6250	4124	3905	4011	5194	4768	6122	4101	4990	6221	5324	5131	5259	18.8398
780	3.153	417.337	w/o MS2:NAGly 10:0/10:0	[M+H]+	1276	1332	1264	1271	916	2192	1946	2049	1839	1839	1596	1641	1955	1645	1840	1565	1623	2203	69	63	52	0	51	0	2291	2149	1844	2013	2269	1747	2308	2270	2402	2023	2418	2656	2369	2367	2236	2014	2143	1796	10.9983
781	3.228	417.358	Unknown	[M+H-H2O]+	1786	1629	2019	1894	1408	1624	1946	2263	1299	1839	1828	1929	2152	1645	1840	1688	1256	1796	55	0	13	0	0	0	2291	2254	2131	2038	2969	1924	1671	1399	1723	1761	2040	2078	1706	1868	2457	1593	2083	1796	18.2918
782	3.101	417.386	Unknown	[M+H]+	917	1164	952	1033	1003	2095	1777	2063	1463	1790	1603	1451	2317	1218	1554	1453	1969	2336	69	0	0	59	0	0	1912	2241	1469	2107	2221	1757	2447	2388	2318	1888	2372	2537	2403	2459	1929	2103	2114	1362	15.9838
785	3.189	418.362	w/o MS2:DG 8:0_12:0	[M+H]+	849	617	448	699	668	877	846	833	1078	824	770	763	874	706	832	706	798	878	399	411	296	382	281	339	910	1054	705	1174	968	791	809	803	1006	964	781	1078	879	1164	1129	773	1018	772	16.0976
786	3.102	418.388	w/o MS2:DG O-8:0_13:0	[M+Na]+	829	602	536	676	688	1191	846	764	1086	824	636	881	1008	706	835	979	803	878	435	411	378	333	263	398	895	1266	693	1174	753	765	775	926	1043	935	821	1054	871	1342	1129	896	1018	602	21.2155
788	10.776	419.312	Unknown	[M+H]+	1642	1475	1734	1796	2090	1784	1806	1722	1494	1888	2708	2140	1678	1815	1728	1822	1455	2037	1210	1278	1119	1188	1161	1296	1711	2268	2022	1572	1772	1654	1540	1500	1476	2276	2032	1809	1630	1548	1976	1973	2089	1867	14.1802
789	12.469	419.314	Unknown	[M+H]+	4463	4433	4196	4695	4392	4085	4355	3419	3656	3510	3581	3592	3774	3772	4587	4446	3750	3578	4623	4456	4255	4019	4161	4230	4190	4502	4342	4444	4373	4682	3509	3751	3916	4482	3745	3728	3879	4485	4375	4229	4238	4317	8.05334
790	3.443	419.314	Unknown	[M+H]+	1779	2190	2145	1731	2125	1788	1928	1856	1898	1842	2000	1675	2005	2018	1866	1788	1591	1519	5464	2019	2431	1833	1726	1734	2117	2138	2236	1555	1933	1962	2063	1443	2119	1838	2367	1542	1765	1487	2008	1490	1775	1841	15.0424
791	12.341	419.315	Unknown	[M+H]+	4399	4433	3538	3774	4392	4247	3642	4734	4388	4418	4766	4098	4484	4520	4587	3471	4341	4308	4623	4456	3556	4590	3408	4230	4297	4502	4342	3755	3743	3623	4524	4823	4214	4108	4360	4309	4324	4371	4375	4165	4238	3617	7.77514
792	3.83	419.315	Unknown	[M+H]+	9035	8231	11536	11001	9136	9522	9062	8130	7608	7918	8122	8902	9831	8861	9192	9408	8187	8945	6923	6578	7467	6659	7223	6509	10272	8808	10453	9937	9978	10168	7720	9279	9016	9014	8316	8478	7749	9445	9699	9429	8261	9826	9.21807
793	3.894	419.316	Unknown	[M+H]+	9035	8231	11536	11001	9136	9522	9062	8130	7608	7918	7669	8902	9831	8861	9192	9408	8187	8945	6576	6578	7467	6072	7223	6032	10272	8808	10453	9937	9978	10168	7720	9279	9016	9014	8316	8478	7749	9445	9699	9429	8261	9826	9.21807
794	12.583	419.317	Unknown	[M+H]+	4463	3661	4196	4171	3576	4085	3849	4158	4190	4062	3784	4218	4370	3885	3619	3770	4073	4141	4005	4206	3207	3723	3553	3572	3752	3846	3750	4444	3540	3823	4219	4199	4433	4482	4121	4330	4398	4485	3911	4229	3916	3486	8.07315
795	12.216	419.319	Unknown	[M+H]+	3372	3388	4153	4232	3822	4247	4452	4734	3568	3939	3681	4098	4484	3659	3609	4299	3375	3405	3856	3162	4354	3811	4073	3860	4297	3539	4271	3755	4454	4040	3800	4823	4214	4108	3919	4309	3556	4371	3888	4353	3594	4254	8.57628
799	3.544	419.375	Unknown	[M+H]+	2031	2263	2632	2532	2836	3973	5136	3691	2783	2767	2601	3140	3648	2989	3415	3354	2535	2977	763	486	307	1163	375	558	3922	3369	4632	3580	4313	4073	3024	3676	3339	3022	3181	3261	3454	3928	3346	3884	3121	3908	12.7018
810	12.565	420.316	w/o MS2:CAR 18:4	[M+H]+	1453	1341	1377	1566	1287	1424	1638	1375	1251	1333	1462	1354	1487	1521	1557	1391	1503	1435	1373	1218	1327	1028	1285	1159	1366	1349	1345	1464	1534	1401	1287	1384	1498	1452	1339	1280	1350	1476	1673	1483	1160	1433	8.10864
811	4.05	420.316	Unknown	[M+H]+	1754	1879	1994	2053	2342	1494	1582	1574	1522	1560	2378	2129	1867	2176	1533	1580	1532	1663	1985	1997	1405	1837	1514	1378	1609	1905	1904	1544	1730	1664	2216	2063	1554	1963	1583	2066	1974	1659	1930	1802	1810	1815	10.7609
812	3.861	420.318	Unknown	[M+H]+	2735	2444	3480	3141	2733	3099	2813	2312	2455	2905	2535	3162	2889	2803	2956	2998	2858	2823	1985	2195	2294	2172	2246	1681	3007	3072	3076	2711	3066	2994	2213	2614	2834	2538	2855	2614	2333	2805	2965	3168	2649	3129	9.84554
813	12.198	420.318	Unknown	[M+H]+	1255	1453	1166	1497	1537	1223	1487	974	1142	1066	1311	1152	1288	1124	1642	1565	1116	1252	1290	1396	1491	1294	1196	1070	1350	1385	1267	1251	1225	1441	1237	1124	1256	1435	1112	1370	1024	1164	1309	1213	1334	1439	9.41961
814	12.417	420.319	Unknown	[M+H]+	1407	1222	1401	1197	1498	1594	1348	1354	1375	1334	1346	1462	1191	1390	1557	1391	1333	1568	1506	1274	1520	1694	1074	1471	1082	1443	1393	1678	1534	1542	1622	1516	1487	1452	1270	1080	1380	1160	1545	1483	1334	1433	12.1257
815	3.798	420.32	Unknown	[M+H]+	2735	2444	3480	3141	2733	3099	2813	2312	2455	2905	2535	3162	2889	2803	2956	2998	2858	2823	2058	1937	2294	2172	2246	1899	3218	3072	3076	2711	3066	2994	2213	2614	2834	2538	2855	2614	2333	2805	2965	3168	2649	3129	10.2591
816	12.301	420.322	Unknown	[M+H]+	1492	1453	1341	1497	1467	1223	1487	1354	1398	1334	1346	1479	1288	1390	1642	1263	1333	1568	1274	1396	1289	1694	1196	1243	1350	1443	1393	1464	1416	1420	1622	1516	1527	1435	1425	1430	1380	1346	1489	1380	1334	1593	5.61899
817	11.997	420.34	w/o MS2:RIKEN P-VS1 ID-2880 from Mouse_Muscle_WT_CTX0_Ctr	[M+H]+	894	958	1029	853	906	1214	1055	991	1065	840	1112	1338	1050	1158	1095	1044	881	1099	1224	979	940	800	1161	960	1034	1038	847	847	954	1112	1106	994	1216	1022	1294	865	1075	1053	1361	1187	968	1048	13.5062
818	3.578	420.346	Unknown	[M+H]+	1376	1376	2069	2177	1675	2015	2251	1502	1807	1437	1335	1946	1818	1393	1360	2195	1659	2139	1333	1155	415	861	1153	1405	1847	1912	1534	2276	1905	2235	1357	2212	1546	2134	1935	1564	1855	2079	2216	1804	1830	2260	14.6996
825	0.543	422.298	w/o MS2:SL 10:0;O/11:0	[M+H]+	484	541	563	475	248	1273	1343	1369	1138	1341	627	508	354	285	820	997	1122	860	1397	569	737	428	876	667	409	357	522	486	355	401	277	517	354	453	463	550	443	470	422	421	410	432	15.8418
826	3.137	422.3	Unknown	[M+H]+	1871	2093	1922	1887	1906	1904	1896	2213	2054	2044	2137	2206	2017	1987	1701	3018	2916	1941	2311	2788	2315	2620	2492	2655	2108	2565	1881	1840	1919	1718	1996	2000	2101	2168	2319	2282	2107	1857	2046	1706	2144	2027	10.5102
827	12.912	422.3	SL 21:0;O|SL 11:0;O/10:0	[M+H]+	2162	2499	2221	2115	2299	2350	2183	2266	2279	2703	2525	2284	2617	2280	2235	1965	2375	2380	2490	2425	2304	2720	1975	2460	2314	2444	2007	2590	2086	2192	2514	2413	2346	2266	2583	2346	2531	1993	2358	2425	2421	2151	7.90031
828	3.37	422.301	Unknown	[M+H]+	2721	1932	2849	1853	2066	2050	3008	2109	2650	2273	2103	2447	3038	2266	2176	1830	2312	2744	1676	2255	2314	2699	2457	2018	2120	2115	2068	2727	2192	3098	2503	2450	2528	2599	2057	2095	1954	2665	1646	2589	1765	2021	16.3614
829	3.241	422.303	Unknown	[M+H]+	2721	2463	2849	2816	2565	2775	3008	2659	2650	2880	2731	2768	3038	2531	2826	3018	2916	2744	1971	2788	2667	3164	3181	2655	3022	2565	3166	2727	3313	3098	2825	2647	2528	2599	2621	3069	2399	2665	2812	2589	2803	3063	9.19072
830	3.506	422.325	Unknown	[M+H]+	1634	1611	2364	2288	2440	2039	2129	2251	1977	2025	1875	2063	1822	2334	2314	2177	1769	1780	1934	1794	2339	2204	1955	1810	2329	1770	2024	2196	1936	2154	1950	1588	1723	2452	1771	1897	1865	1724	1932	1656	2062	2080	11.9771
831	12.917	422.33	CAR 18:3	[M]+	2425	2606	701	2165	2446	1767	2247	2376	2437	3047	2245	2648	852	2336	2573	2435	2642	2609	2598	2528	1867	2661	2243	2430	1735	823	1409	2188	2140	2620	2826	2990	2747	2216	2699	2089	2817	2038	2177	2511	2618	2438	24.0193
832	3.254	422.338	Unknown	[M+NH4]+	790	1019	488	809	289	803	1020	491	1031	1502	388	1361	1233	783	510	1324	1348	989	1099	1141	688	1413	1346	1455	934	768	1004	705	970	1302	1537	804	1156	1485	1213	1510	870	893	1262	894	885	683	26.4579
836	3.011	422.38	Unknown	[M+H]+	656	828	764	639	882	874	888	757	1152	806	944	847	1191	848	931	839	779	1055	492	1183	676	514	303	685	922	826	706	905	929	791	761	777	909	925	741	845	899	723	819	813	960	1155	12.6368
837	0.728	423.2	Unknown	[M+Na]+	0	86	0	96	117	192	302	235	385	7561	341	333	326	411	447	459	335	575	142	0	0	0	0	69	451	456	543	436	372	660	440	369	631	477	361	424	380	434	461	430	498	474	17.7823
839	12.873	423.297	w/o MS2:SL 10:1;O/10:0	[M+H]+	808	1055	709	701	501	630	649	766	629	780	691	715	727	773	745	626	723	846	736	690	870	773	881	617	568	784	777	677	827	565	744	662	827	630	645	690	547	648	810	588	757	732	13.4154
840	12.936	423.297	Unknown	[M+H]+	808	1055	781	701	677	801	649	766	653	780	691	715	727	773	745	626	806	846	736	642	870	773	881	738	688	784	777	677	827	631	744	662	880	630	722	780	547	648	810	588	757	732	12.3415
841	3.282	423.303	Unknown	[M+H]+	802	959	851	772	768	1021	901	819	1212	792	1200	903	984	744	767	902	987	1104	809	854	806	819	811	858	950	799	966	888	825	742	1052	929	825	1003	802	651	676	757	924	942	770	741	13.5479
842	3.17	423.304	Unknown	[M+H]+	832	963	682	559	768	1140	625	819	896	792	866	903	697	744	767	902	822	646	784	849	806	812	880	858	929	856	966	723	825	742	1052	874	820	658	664	586	782	664	733	728	687	620	16.3501
843	3.471	423.304	w/o MS2:DG 20:0	[M+Na]+	834	843	580	669	637	669	714	614	592	667	530	700	575	715	908	540	512	675	809	899	834	638	485	480	609	616	612	623	627	586	548	826	825	548	683	712	627	619	815	590	760	577	14.1393
844	3.272	423.331	Unknown	[M+H]+	592	1024	1008	878	804	595	668	771	935	969	1187	813	718	377	538	793	922	717	640	766	755	877	938	907	972	851	704	850	896	864	634	859	767	681	837	630	856	808	879	827	578	870	13.5265
846	1.574	423.392	w/o MS2:RIKEN P-VS1 ID-2915 from Mouse_Feces_WT_ABX_Ctr	[M+H]+	64	77	1573	457	54	67	98	232	165	86	0	53	61	409	67	0	78	58	66	0	0	52	117	0	215	305	206	253	309	267	255	262	167	108	196	134	191	178	286	246	100	250	28.9521
849	3.009	424.283	w/o MS2:LPE O-15:1	[M+H]+	823	887	916	1391	1288	1348	899	878	826	1643	1385	1038	1496	1187	2278	1480	1373	1639	213	257	197	239	195	279	1162	785	1198	1157	1094	904	925	909	868	930	984	781	811	970	1055	1348	1144	971	15.7431
850	3.076	424.29	Unknown	[M+H]+	823	887	916	1391	1288	1348	899	878	806	1643	1385	1038	1355	1099	2278	1480	1373	1639	347	257	170	239	281	217	1162	785	1198	1108	1094	904	904	909	868	930	1175	781	856	970	1431	1348	1144	971	18.1469
851	3.157	424.362	w/o MS2:CAR 18:2	[M+H]+	2017	2175	2315	1991	2251	1827	2027	2199	2143	2363	2367	2421	2266	2377	2183	2316	2163	2238	2231	2336	2191	2343	2066	2209	1906	2334	2035	2244	2131	2292	2299	2248	2375	2051	2433	2102	2406	2097	2013	2205	2232	2112	6.73848
852	3.085	424.363	Unknown	[M+H]+	2017	2175	2161	2052	2015	2249	1899	2199	2143	2363	2367	2421	2258	2377	1937	2242	2163	2238	2231	2336	2052	2343	1839	2209	2151	2334	2035	2244	2257	2292	2299	2248	2375	2051	2343	2102	2406	2097	1684	2205	1973	1776	9.24346
853	2.779	425.321	w/o MS2:SL 10:0;O/10:0	[M+H]+	329	281	342	304	276	428	419	406	427	389	170	207	315	239	117	331	341	290	64	0	96	113	102	110	692	378	405	669	492	461	361	512	433	495	585	395	480	431	294	625	350	551	23.4025
855	1.864	426.35	Unknown	[M+H]+	417	421	727	364	517	408	470	426	255	374	552	466	474	453	306	244	365	193	132	165	141	140	162	134	601	408	432	518	543	692	504	569	593	601	427	440	491	456	521	489	479	513	14.4132
856	3.83	426.379	Unknown	[M+H]+	1317	1430	1716	1406	1536	571	437	223	405	267	792	1054	1264	1028	409	346	471	290	157	126	71	18	138	73	776	556	658	686	647	797	546	549	605	678	1056	916	496	682	652	954	691	893	21.8551
857	3.187	427.355	Unknown	[M+NH4]+	1621	1968	2012	1838	2433	2129	2169	1852	1775	1561	2144	1966	2323	2424	1834	1808	885	1796	501	282	223	313	396	436	2453	2339	2575	2289	1963	2478	2386	2433	2259	1930	1847	2123	1905	2388	2224	1760	1895	2441	11.6845
858	4.325	427.387	Unknown	[M+H]+	617	678	515	658	567	639	517	375	523	724	625	740	481	596	499	385	535	569	602	536	471	478	488	389	522	735	570	480	692	642	558	556	444	545	551	633	520	492	765	527	461	615	15.909
859	4.459	427.392	Unknown	[M+H]+	517	600	682	686	484	559	457	499	568	457	383	661	582	594	506	406	541	569	643	457	329	406	361	344	378	735	570	735	587	366	458	499	547	479	483	686	490	448	666	522	386	629	21.714
865	3.951	428.335	Unknown	[M+H]+	1167	1233	856	877	497	1302	699	1286	1121	775	1061	1232	1185	1054	899	636	1133	1169	944	908	629	1130	777	1297	529	1199	874	1277	1138	813	1150	1218	1122	1371	1048	843	950	1140	1029	843	927	867	20.2261
866	10.333	428.335	Unknown	[M+H]+	1378	1842	2013	1488	1503	2102	1130	1685	2044	996	2190	2230	2141	2083	2184	2180	2343	1675	855	683	516	376	878	1334	2095	2293	2096	2077	2093	1998	2140	2341	2321	1724	1866	1989	1645	2062	1635	1969	2160	2058	10.1831
872	10.503	428.34	Unknown	[M+H]+	1973	940	2137	1344	2189	2619	2202	2162	2689	2264	2224	1858	2498	2025	2339	1610	1462	2083	1481	976	547	1573	1290	1713	2189	2966	1594	1612	2264	2318	2142	2268	2185	1203	2126	2133	1699	1675	2253	1762	2050	1962	19.1964
873	12.987	428.34	Unknown	[M+H]+	1326	1104	1102	1421	1402	1160	1172	1159	1243	1177	1253	1453	1171	1079	1460	1115	1356	1210	839	1080	1310	1407	1012	1120	1137	1257	1132	1006	1126	1101	1288	1453	1219	1140	1486	1195	1417	1092	1174	1001	1466	1448	13.0436
874	3.234	428.342	NAE 26:6	[M+H]+	1979	1945	1792	1201	2024	637	1406	1403	1452	1498	1827	1217	1293	2302	2479	1735	1673	1682	1465	567	576	752	1202	0	2536	2369	1988	1989	1302	2141	2019	2424	1571	1919	2243	1227	1398	1963	2542	2233	1914	3289	24.3534
875	12.165	428.368	Unknown	[M+H]+	4427	4386	5563	6198	5376	4256	5549	5045	4201	4585	5131	4742	4322	4185	4284	6321	4341	5404	4853	4952	5527	5905	5728	5404	4497	4517	5560	4471	5807	5998	5254	4261	4470	4728	4429	4683	4162	4122	5264	4267	5866	4939	12.7955
876	12.687	428.376	Unknown	[M+H]+	5573	6739	6149	5966	6460	5548	6150	6619	6444	6594	6948	6502	5479	6778	6543	6202	6538	7053	6812	6448	5775	6395	5773	6391	5540	6704	6559	5667	6335	6287	6430	6120	5711	5969	6626	5852	6471	6266	6261	5776	6591	5892	5.92968
877	3.098	428.378	Unknown	[M+H]+	4466	4662	4354	4142	4268	4415	4043	4743	4761	4680	4662	4628	4159	4508	4526	3895	4666	4502	5075	5219	4027	4592	4031	5237	3981	4724	4136	4193	4315	4159	4981	4678	4561	4556	4490	4482	4456	4532	4819	4367	4680	4459	5.7172
878	6.854	428.381	Unknown	[M+H]+	1845	1979	1763	2022	1722	1937	1572	1750	1779	2059	1697	1326	1978	1500	1606	1959	1673	1750	1442	1251	1898	1477	1611	1568	1706	1499	1647	1730	1936	1707	2130	1796	1935	1681	1704	1661	1790	1699	1717	1878	1642	1710	8.09472
879	12.458	428.381	Unknown	[M+H]+	6168	5524	6674	6318	5958	6097	6344	5960	5591	5873	5707	5389	6545	5497	5957	6287	5977	6629	5543	5498	5999	6425	6115	6546	6298	5764	6184	6341	5983	6101	5972	5396	5396	5412	5541	5510	5538	5435	6422	5827	6161	6081	6.17171
880	12.311	428.381	Unknown	[M+H]+	5713	5503	5504	5563	4941	5386	4931	5960	6110	5873	5707	5561	5565	5497	4755	5218	5977	5602	5543	5834	5197	5245	5728	6546	5280	5764	5065	5508	4963	5142	5972	5518	5474	5782	5913	5757	5467	5439	5299	5295	6161	4939	6.40561
881	12.594	428.381	CAR 18:0	[M]+	6168	6739	6674	5966	6460	6097	6344	6619	6444	6594	6948	6502	6545	6778	6543	6287	6538	7053	6812	6448	5350	6549	5282	6391	6298	6704	5743	6341	5733	5834	6430	6877	6176	6516	6626	6471	6471	6266	5757	6383	6591	5462	6.30868
882	3.153	428.383	Unknown	[M+H]+	4466	4870	4354	4142	4268	4415	4043	4743	4761	4680	4662	4628	4159	4508	4526	3895	4666	4502	5075	5219	5103	5529	4896	5237	3981	4724	4136	4193	4315	4159	4981	4678	4561	4556	4464	4482	4456	4532	4819	4367	4680	4459	5.71882
883	3.342	428.383	Unknown	[M+H]+	3559	3730	3401	3310	3178	3948	3599	4256	4335	3864	3622	3553	3716	2997	3447	3883	4007	4063	3618	3599	3967	3690	3927	3434	3882	3482	4092	3592	3907	3658	3932	4195	4083	4120	4588	4006	3733	3795	3662	3830	3440	3604	7.42065
884	11.96	428.387	Unknown	[M+H]+	3652	3870	3808	3612	3434	3101	3002	3260	3177	3200	3484	3164	4134	3417	2907	3259	3226	3675	3859	3927	4140	4096	4235	3859	3441	3351	3619	3366	3261	3266	3186	3076	4440	3432	4131	4338	3223	3211	3239	3283	3026	3194	12.1466
897	3.539	429.238	Unknown	[M+H]+	1660	1618	1957	2138	2242	1657	1810	1484	1182	1401	1720	1550	1948	2024	1467	1565	1074	1159	429	477	404	440	369	364	2054	1714	2124	1718	1676	1831	1370	2182	1468	1591	1587	1717	1329	1307	1696	1746	1830	1910	14.8087
899	3.028	429.302	Unknown	[M+H]+	890	495	1243	875	804	1870	1767	1592	1149	1508	926	932	1181	962	1422	1277	887	1056	0	242	79	209	29	56	1908	1289	2123	1757	1972	1702	1606	1410	1734	2208	1424	1614	1482	1640	1313	1711	1503	1493	15.7223
901	4.426	429.376	Unknown	[M+CH3OH+H]+	2103	2006	2222	1956	1840	1624	1571	2023	1295	1445	2311	3009	2782	2444	1753	1418	1366	1307	769	927	623	630	884	640	1764	1534	1902	1795	1686	1933	1482	2026	1835	1972	2096	1895	1528	1842	1830	1777	1803	1669	9.41309
902	3.055	429.388	Unknown	[M+H]+	2093	2138	2090	2272	1977	2075	2000	2376	2216	2132	2123	2091	2107	2122	1989	2049	2021	2317	2478	2363	1789	1775	1855	1870	2075	2088	2357	2090	2283	2094	2356	2507	2427	2341	2303	2219	2317	2165	1820	2182	2154	1763	8.80871
903	11.999	429.398	Unknown	[M+H]+	2037	1969	1879	2183	2024	2573	2786	2208	2269	2044	2306	2673	2511	2778	2036	2203	2185	2352	1576	1734	1939	1628	1693	1541	2010	1737	1968	2055	1955	2231	2346	2034	1938	2045	2022	2323	2033	2209	1697	2185	1769	2197	9.1364
908	3	430.347	w/o MS2:RIKEN P-VS1 ID-3027 from Mouse_Brain_WT_N_F1AA	[M+H]+	1448	1528	1726	2682	1959	2580	1870	1723	1874	2008	1801	2095	2792	2581	3310	3188	2960	3307	207	15	349	168	175	163	2102	1627	2001	2271	2242	2088	1499	1957	1563	1994	1668	1900	1788	2025	2270	2201	1876	2252	12.7585
909	3.02	430.373	Unknown	[M+H]+	2419	2215	2306	2852	2374	2796	1947	2000	2128	2261	2283	2099	2942	2295	3473	3837	3521	3745	609	400	555	826	504	367	2250	2584	2167	1073	2662	2214	1156	2894	1815	2492	1806	2040	1944	2200	2644	2179	2151	2257	22.1627
910	4.432	430.377	Unknown	[M+H]+	738	716	806	662	514	848	644	597	462	399	790	1071	942	729	752	485	458	360	182	55	121	165	209	251	714	840	713	665	798	676	618	585	700	783	522	666	720	685	533	675	648	826	13.0063
911	2.663	430.387	w/o MS2:DG O-8:0_14:1	[M+H]+	440	369	590	513	673	495	578	515	521	370	630	357	503	399	366	449	850	474	190	245	409	423	350	336	425	529	486	436	464	364	373	543	465	406	590	519	371	404	658	468	561	396	17.6637
912	3.343	430.393	w/o MS2:RIKEN P-VS1 ID-3037 from Mouse_Eye_fads2KO_N_Ctr	[M+H]+	639	783	480	517	572	677	605	668	762	589	637	764	698	571	644	840	666	636	608	589	614	657	738	567	608	623	537	653	785	649	540	669	618	556	700	755	613	859	523	773	618	532	15.0471
914	12.675	430.395	Unknown	[M+H]+	602	714	842	904	757	581	804	635	654	795	590	651	585	613	622	684	951	693	747	802	685	675	679	710	544	693	649	539	793	811	673	866	813	666	866	531	903	874	710	738	597	603	17.3387
915	12.468	430.4	Unknown	[M+H]+	751	817	538	901	573	1017	637	634	555	651	610	636	836	790	701	682	651	754	670	605	713	626	725	867	896	585	913	801	752	641	601	758	887	802	803	933	724	653	605	593	858	608	16.4937
916	11.996	430.401	Unknown	[M+H]+	932	1061	906	831	617	855	987	923	837	823	897	988	1238	938	775	873	806	652	578	439	549	649	604	620	915	753	722	640	649	631	576	698	813	665	705	747	795	854	563	793	664	696	13.0948
918	12.899	430.91	Unknown	[M+H]+	818	808	753	656	697	746	800	760	832	768	899	743	775	879	672	725	747	793	790	900	758	894	859	711	715	798	820	736	712	720	915	825	911	833	1156	866	855	810	619	648	787	738	15.0005
919	3.031	431.372	Unknown	[M+H]+	848	783	994	1485	1257	1355	1062	1004	948	1331	1131	1248	1378	1333	1779	1599	1426	1903	39	43	0	66	0	21	1005	995	1108	1470	1204	1026	1055	1151	1065	1024	1124	1112	1019	1143	991	1318	1115	1170	10.9439
921	12.544	432.148	Unknown	[M+H]+	506	459	474	535	346	498	512	363	420	487	390	460	504	361	598	406	414	399	338	399	610	446	399	333	465	494	496	445	428	526	455	537	339	542	418	410	487	532	327	396	429	405	14.2171
922	12.687	432.159	Unknown	[M+H]+	567	578	499	526	545	593	529	449	515	548	573	460	499	555	464	557	414	591	547	528	568	676	401	410	419	494	510	439	487	585	415	474	506	444	577	521	487	521	465	391	526	490	10.7348
923	0.523	432.266	w/o MS2:SL 12:2;O/10:0	[M+H]+	305	350	314	236	499	329	272	298	276	393	310	303	405	319	330	181	324	301	1702	340	330	97	355	233	546	421	492	492	492	619	395	411	525	635	524	515	285	381	371	419	327	387	20.8831
924	3.036	432.383	w/o MS2:NAE 26:4	[M+H]+	912	907	918	1019	1397	900	871	943	887	928	986	1358	1032	920	1130	1180	1075	1099	713	821	825	597	707	622	874	923	876	1008	1186	916	709	975	1198	938	1067	1038	794	1019	1150	915	803	893	14.004
925	3.158	432.396	Unknown	[M+H]+	1059	978	679	888	968	970	960	943	984	856	986	1358	1032	952	1111	922	1098	1099	971	821	772	950	681	1142	782	990	1073	1008	771	694	958	988	1125	985	1067	1060	853	914	885	829	1025	1019	12.6837
926	3.29	432.399	w/o MS2:DG O-8:0_14:0	[M+H]+	713	750	879	756	996	823	932	693	740	898	853	764	974	912	820	922	876	910	971	838	772	976	786	1035	912	1063	948	838	839	765	988	822	827	848	710	1065	724	709	885	952	1025	1019	13.3166
927	3.422	434.323	w/o MS2:CAR 19:4	[M+H]+	860	1104	878	861	1117	1111	1007	948	1129	512	854	717	955	744	841	855	901	991	823	829	820	955	792	1195	984	963	867	1020	1263	967	965	1000	1005	976	846	914	1330	1181	792	981	1040	903	13.7051
928	3.217	434.348	w/o MS2:Elaidylphosphocholine	[M+H]+	683	1144	1219	1060	962	788	752	1294	865	996	765	773	993	1283	1418	1188	913	660	1064	1336	1318	1320	1217	1144	1029	1067	1413	631	753	1261	924	835	978	1016	925	968	920	708	1061	817	849	1591	24.3404
929	3.338	434.351	Unknown	[M+H]+	1090	1133	1378	1041	1009	1243	1088	1343	1359	1080	1176	863	1434	951	1164	861	932	1085	1022	1131	1089	1250	1217	913	1461	1395	1082	1571	1322	1269	1268	1263	1240	1605	1163	1256	1172	1170	835	984	836	1591	18.2122
930	3.391	434.36	Unknown	[M+H]+	1233	1085	866	1041	1134	929	1065	893	1160	972	862	939	1015	917	892	1099	1038	1085	1022	908	1245	1070	1014	1187	1028	1161	1082	1331	1263	1145	838	1232	1190	1269	980	757	1202	941	894	900	848	907	16.6984
931	3.169	434.382	Unknown	[M+H]+	705	1063	1099	834	994	1594	1275	1746	1556	1496	1297	1266	1065	1036	1126	1450	1079	1375	521	444	235	489	263	542	1668	1782	1522	1441	1638	1494	1715	1506	2117	1908	2079	1662	1846	1794	1586	1802	1761	1409	11.8341
932	3.118	434.384	w/o MS2:NAE 26:3	[M+H]+	705	1063	1075	834	1087	1478	1275	1746	1556	1496	1272	1266	1003	1036	1126	1107	1079	1451	340	499	218	381	155	542	1507	1782	1522	1441	1638	1494	1715	1506	2117	1922	2079	1662	1846	1794	1561	1802	1721	1395	12.3775
934	12.676	435.307	w/o MS2:DG 21:1	[M+H]+	335	288	242	308	389	294	261	402	440	299	349	252	450	516	393	415	333	471	341	512	271	347	368	300	445	284	383	354	224	309	342	345	438	375	411	237	278	341	543	372	177	252	26.4962
935	3.539	435.317	Unknown	[M+H]+	888	802	1024	1030	924	821	943	863	723	914	893	847	1084	1146	852	838	669	701	337	354	347	289	390	445	1110	968	1123	962	1184	863	1168	714	684	908	1016	1081	632	1243	1129	914	811	935	18.5393
936	3.531	435.344	Unknown	[M+H]+	941	952	1158	1587	975	811	1098	1313	1148	1038	1203	866	1435	1194	1330	1111	946	1046	595	460	640	642	478	668	1537	1397	1536	1035	1383	1391	1416	769	884	975	1123	1196	947	1335	1423	1214	811	1172	20.6194
940	3.543	436.402	Unknown	[M+NH4]+	1188	1014	1366	1203	1300	2116	2211	1727	1361	1292	1367	1530	1804	1684	1741	1555	1117	1358	153	122	86	172	52	333	2398	1637	2269	1860	1974	2318	1699	2125	1727	1898	2108	1318	1945	1616	1868	1802	1508	2240	15.5837
941	3.049	436.403	w/o MS2:NAE 26:2	[M+H]+	256	325	337	216	381	534	507	653	306	383	452	514	429	407	519	432	272	429	192	119	128	127	190	280	484	709	404	570	614	378	543	484	512	650	597	627	468	497	611	537	524	439	16.4344
943	3.27	437.268	Unknown	[M+H]+	1016	1049	981	1011	800	796	1145	992	773	780	763	901	1041	802	760	849	1023	907	0	0	61	0	54	0	1025	749	876	961	1188	976	805	904	888	818	917	705	1074	666	822	918	893	617	16.3081
945	3.285	437.322	Unknown	[M+H]+	686	964	791	576	497	1097	1269	696	1117	1197	451	826	708	713	863	867	725	1252	149	66	97	32	163	51	1180	940	1121	1086	1062	1158	1133	1121	868	981	854	776	1088	946	1397	967	939	986	14.1103
946	2.563	437.324	DG 21:0	[M+Na]+	625	688	591	559	853	1330	1207	1147	1070	1271	948	940	981	969	911	830	837	845	0	0	0	0	59	0	1171	1586	1407	1500	1413	1188	1741	1630	1481	1452	1710	1541	1488	1573	1216	1421	1287	1128	12.6594
950	1.066	438.359	CAR 19:2	[M]+	1763	1600	1732	1867	1657	1939	1898	1607	1632	1514	1526	1775	1812	1608	1664	1886	1964	1542	2181	1588	1597	1448	1842	1625	1813	1518	1810	1809	1732	1845	1336	1964	1886	1781	1727	1736	1523	1682	1888	1835	1493	1799	9.46273
951	12.441	438.373	Unknown	[M+H]+	2307	2251	2433	2379	2388	2479	2307	2271	1989	2574	2505	2041	2457	2465	2230	2606	2037	2331	2504	2507	2421	2209	2540	2635	2108	2236	2339	2617	2256	2432	2307	2065	2099	1845	2181	2110	1987	2041	2795	2639	2770	2359	11.9083
952	12.575	438.373	Unknown	[M+H]+	2307	2360	2433	2204	2354	2479	2307	2787	2523	2216	2427	2663	2457	2397	2401	2606	2402	2612	2350	2434	2421	2645	2540	1904	2535	2546	2059	2617	1988	2774	2439	2338	2490	2147	2307	2384	2438	2470	2795	2400	2770	2121	9.83878
953	12.675	438.375	Unknown	[M+H]+	2161	2360	2367	2101	2354	2132	2295	2787	2523	2742	2427	2184	2002	2397	2401	2330	2402	2402	2428	2434	2209	2645	2186	2234	2535	2546	2149	2305	2270	2774	2439	2338	2490	2147	2307	2384	2438	2002	2563	2033	2299	2335	8.31332
954	10.064	438.375	Unknown	[M+H]+	2014	2068	2065	2080	1972	2046	1752	2023	2097	2377	1732	2068	2024	1950	1632	1773	2023	1920	1862	2087	1877	2195	2304	2113	2151	2253	2161	2014	2150	2163	1970	2210	2123	1976	2030	2258	2293	2092	2132	2061	2069	2089	4.43616
955	3.258	438.378	Unknown	[M+H]+	4788	4253	4670	5049	5076	4646	5087	4158	4123	4836	5328	4042	4332	4993	5442	5037	4147	4014	5333	4349	5329	5434	4864	5149	5019	5176	5008	4411	4613	5133	4095	4255	4233	4526	4420	4387	3926	4155	5056	4684	4871	5045	8.67653
956	3.001	438.38	Unknown	[M+H]+	5056	3710	4488	4205	4004	4645	4173	3582	3538	3385	3733	4958	4747	3701	4193	4349	3882	3750	3794	3743	4318	3533	4741	3763	4675	4004	4297	4644	4741	4336	3700	3861	3976	3919	3730	3761	3518	4662	4187	4427	4096	4030	9.06997
957	3.138	438.381	Unknown	[M+H]+	5056	5094	4488	4050	5076	4645	5087	5086	4606	4836	5328	4958	4747	4993	5442	4155	5363	4880	5333	5079	5329	5434	4013	5149	4178	5176	5008	4644	4741	4064	5235	4778	4759	4640	4707	4913	4767	4662	5056	4427	4871	5045	6.52541
958	12.272	438.381	Unknown	[M+H]+	2368	2736	2541	2409	2067	2407	2203	2447	2495	2295	2505	2401	2654	1959	2496	2228	2533	2444	2689	2614	2397	1988	2507	2129	2558	2236	2415	2430	2514	2192	2307	2525	2285	2479	2393	2495	2448	2227	2088	2437	2205	2262	5.83434
959	11.893	438.398	Unknown	[M+H]+	2408	2021	2559	2527	2508	2249	2899	2139	2327	2512	2144	2025	1897	2184	2540	2432	2153	2116	2490	2648	3069	2610	2731	2473	2330	2311	2712	2535	2664	2740	2381	2584	2214	1915	1951	1954	2174	2019	2291	2548	2675	2418	11.6903
962	3.113	439.34	Unknown	[M+H]+	6577	7492	5108	4605	5760	14209	11181	15281	13434	13230	9566	10787	9915	9614	9900	8532	9690	12985	102	0	66	116	66	79	12981	15203	12174	14134	14517	11679	15916	16716	15529	16125	16871	15888	17040	14728	12738	14066	14317	11996	11.8041
963	3.698	439.362	Unknown	[M+H]+	766	744	863	729	914	1038	1036	912	1055	672	1021	980	746	1034	946	986	1048	953	710	667	525	479	504	582	788	939	824	842	794	837	1346	1079	772	967	977	1057	860	889	1051	911	919	727	15.969
968	1.925	440.313	w/o MS2:LPC O-13:0	[M+H]+	343	579	720	417	402	110	95	124	194	158	531	388	476	421	59	81	42	141	87	0	57	0	0	0	236	261	157	261	234	174	213	114	262	304	296	213	185	228	206	141	268	283	24.0675
969	3.112	440.347	w/o MS2:NAGly 10:0/13:1	[M+H]+	1792	2012	1471	1772	1805	4096	3211	4051	3670	3709	3156	3153	2994	2745	3094	2554	2883	3510	204	469	268	311	523	221	4249	4572	3391	3808	4096	3111	4467	4461	4417	4582	4253	4568	4488	4297	3740	4120	4094	3420	10.9014
970	3.221	440.387	w/o MS2:CAR 19:1	[M+H]+	612	433	476	587	810	932	986	503	1101	609	376	1166	873	518	993	335	999	864	507	435	430	416	471	606	1053	523	706	673	652	541	379	588	882	625	563	609	612	546	731	771	723	466	23.9369
972	0.86	441.235	Unknown	[M+H]+	2691	2630	2457	2022	2822	14	0	0	54	0	3001	3410	3086	3287	63	0	57	0	0	0	0	0	13	0	983	900	800	1074	1025	1075	1000	1019	1023	830	1058	1066	1006	1155	966	1022	1137	938	9.27538
973	0.791	441.239	Unknown	[M+H]+	2168	2630	2886	2546	2625	0	0	0	14	0	2685	3410	3086	3094	63	0	57	0	0	0	0	0	0	0	1000	956	1115	1121	1025	1075	985	1019	1097	830	1134	1089	876	1207	1120	1062	982	1179	9.46513
974	0.677	441.24	Unknown	[M+H]+	1976	2499	2886	2546	3102	0	0	0	16	15	3020	2964	2859	3522	0	0	0	0	58	0	0	0	0	0	840	988	1115	921	979	873	1105	925	954	896	842	1034	1041	850	1191	1042	1146	1179	11.7568
975	3.437	441.287	Unknown	[M+H]+	962	922	1158	1237	1289	870	1309	984	1147	1078	1223	1105	871	1401	1251	954	1334	969	3882	1447	1273	1331	1196	1242	941	1264	1236	820	811	1140	1066	917	807	1058	1116	1017	1083	907	1218	896	1437	908	17.0907
976	12.706	441.289	Unknown	[M+H]+	684	777	561	712	827	654	658	891	701	821	637	568	714	712	622	690	640	559	575	752	656	862	698	671	727	700	589	534	792	604	711	698	666	664	605	566	646	673	1039	578	648	769	16.7819
977	12.828	441.294	Unknown	[M+H]+	904	839	849	951	839	702	809	891	919	852	780	832	1082	874	859	787	801	842	736	821	776	655	926	832	905	955	796	887	881	953	708	837	914	881	759	767	730	895	878	867	947	769	9.17938
978	12.885	441.297	Unknown	[M+H]+	904	839	890	781	669	702	809	762	919	852	892	832	1082	841	859	787	801	908	776	919	776	643	926	832	910	955	796	959	669	992	731	837	916	881	759	767	730	895	918	867	947	725	11.5695
979	3.937	441.297	Unknown	[M+H]+	5748	5078	5221	5350	4277	5874	4214	5421	5161	4700	5084	5077	5543	4793	4290	5550	5225	5825	4981	5509	6251	4974	5540	4813	5772	5154	5234	6127	5664	5407	4961	6036	5265	5474	5662	5375	5007	5876	4969	5933	4352	4847	8.72778
980	3.859	441.298	Unknown	[M+H]+	5748	5078	5221	5350	4640	5874	5205	5421	5161	4700	5084	5077	5543	4793	4745	5550	5225	5825	4981	5509	6251	5258	5540	5095	5772	5154	5234	6127	5664	5407	4961	6036	5265	5474	5662	5375	5007	5876	5253	5933	4517	4847	8.10365
981	3.714	441.299	Unknown	[M+H]+	4346	4572	3727	3913	4640	4072	3921	4416	4303	4054	4432	3907	4584	4450	4745	3756	4535	4500	4494	5147	4333	5258	4002	5095	4262	4586	3442	4113	4362	3606	4423	4271	4260	4072	4716	4472	4389	4421	4031	3708	4517	3608	8.85215
983	4.072	441.351	Unknown	[M+H]+	778	760	730	520	832	531	487	324	1031	801	329	369	687	542	490	757	258	750	136	979	1033	744	127	204	732	562	772	615	688	471	615	936	563	665	776	876	733	1048	585	427	663	672	22.6709
984	3.544	441.357	Unknown	[M+Na]+	9812	9023	12490	12608	10770	22662	25196	16409	15298	14789	11777	13170	14486	12928	19038	20024	11785	15448	1033	1130	495	349	478	379	24299	16227	23926	20116	20489	24567	15520	17978	17546	18655	16855	18105	16186	17427	20839	21776	20473	24542	15.507
992	3.906	442.302	Unknown	[M+H]+	1812	1577	1770	1661	1591	1572	1797	1702	1969	1610	1715	1716	1806	1518	1829	1881	1663	1738	1637	1777	2075	1804	1762	1603	1747	1827	1737	1564	1982	1791	1687	1860	1817	1793	1788	1808	1729	1708	1605	1742	1247	1527	9.28117
993	4.021	442.304	Unknown	[M+H]+	1465	1170	1450	1274	1758	1158	1362	1427	2133	1715	1256	1227	1417	1608	1843	1249	1285	1307	1637	1346	1359	1804	1502	1576	1366	1451	1541	1124	1212	1647	1436	1227	1266	1359	1375	1808	1525	1344	1605	1318	1098	1498	13.2212
995	3.56	442.35	w/o MS2:RIKEN P-VS1 ID-3235 from Mouse_Feces_WT_ABX_Ctr	[M+H]+	2432	2450	3050	2859	2762	5405	5955	4800	4309	4021	3174	3702	3913	3629	5334	5247	3299	4043	308	179	260	133	41	323	6383	4263	6045	5588	5318	6203	4608	4379	4639	4722	4918	4703	5152	4790	5136	5247	5482	6184	12.5625
996	12.657	442.392	w/o MS2:CAR 19:0	[M+H]+	1308	1281	1502	1435	1659	1408	1696	1437	1250	1247	1498	1397	1123	1270	1426	1380	1417	1291	1456	1273	1485	1424	1438	1364	1350	1341	1306	1076	1470	1504	1325	1194	1280	1145	1146	1227	1350	1319	1576	1466	1413	1447	10.242
997	12.728	442.4	Unknown	[M+H]+	1535	1475	1388	1435	1665	1238	1696	1437	1250	1371	1498	1198	1287	1270	1426	1380	1417	1291	1456	1273	1485	1424	1438	1471	1350	1491	1358	1291	1470	1522	1456	1095	1244	1140	1146	1384	1350	1319	1576	1322	1413	1447	9.93497
998	3.189	442.401	Unknown	[M+CH3OH+H]+	1856	1767	2334	2199	2379	1950	2217	2199	2095	2230	2724	1878	2667	2503	2383	2025	1961	2112	2293	2113	2030	2508	2170	2343	2141	2118	2278	2290	1796	2158	2122	1856	1968	2269	1954	1946	2040	1829	2251	2197	2635	2215	9.7421
999	3.307	442.403	Unknown	[M+H]+	1928	1815	2067	1976	2062	2329	2217	2026	1849	2098	2017	1736	2199	1633	2011	2025	2152	2074	1694	1916	2030	1712	2170	1627	2141	1880	1985	2139	2120	2027	1741	2234	2153	2269	1852	2078	1597	1878	2251	2278	1883	2215	9.68152
1001	12.724	442.426	Unknown	[M+H]+	1575	864	1160	989	1852	1423	1565	1129	1048	1317	1445	1350	1499	1543	1731	1086	1386	1513	1588	1434	1472	1452	1547	1402	1461	1281	1503	1250	1452	1718	1595	1331	1050	1106	1097	1402	1362	1568	1459	1231	1467	1434	13.1352
1002	11.959	442.434	Unknown	[M+H]+	334	345	347	604	396	644	711	238	481	594	295	326	589	772	652	322	688	747	177	425	356	511	351	409	611	866	522	459	729	341	522	659	579	755	582	533	675	624	650	608	531	426	20.9508
1005	0.859	443.235	w/o MS2:SM 14:2;2O	[M+H]+	898	901	1050	980	902	0	17	53	54	52	1134	1191	1310	1197	0	0	19	0	0	0	0	0	0	0	360	379	286	469	441	360	543	387	495	547	469	412	505	418	432	524	366	479	16.572
1006	0.678	443.237	Unknown	[M+H]+	942	865	880	907	1107	0	67	53	0	52	1227	1357	1526	1530	0	0	130	0	93	0	0	0	0	0	511	546	463	469	356	481	476	442	565	405	331	412	379	342	432	524	487	533	15.6516
1007	0.522	443.349	Unknown	[M+H]+	343	348	468	418	745	321	451	469	267	386	626	476	389	431	399	658	682	306	222	153	126	41	142	68	748	500	529	556	711	499	633	630	434	516	613	501	523	415	451	451	529	704	17.9741
1008	3.84	443.391	Unknown	[M+H]+	1510	1350	1799	1765	1586	395	638	524	403	646	1259	1182	1364	1270	547	517	507	553	303	491	412	227	256	321	929	850	894	877	951	959	731	718	620	840	775	1050	605	660	919	880	903	696	15.51
1009	3.403	443.416	Unknown	[M+H]+	1261	1050	992	1055	1286	961	1222	1046	1083	1071	1159	938	1075	1102	1526	1139	981	1064	1087	946	1100	1147	1049	1300	1392	1069	1177	1403	1138	996	973	1575	853	1057	1134	1088	1328	1364	1343	1190	1388	798	17.7275
1010	12.518	443.426	Unknown	[M+H]+	1324	1486	1510	1220	1256	1288	1119	1272	1366	1472	1292	1334	1378	1331	1393	1490	1227	1495	995	1360	1257	1543	1450	1168	1230	1458	1310	1342	1259	1426	1437	1570	1227	1289	1425	1273	996	1265	1188	1156	1207	1240	10.2864
1012	1.372	444.331	w/o MS2:CAR 20:6	[M+H]+	190	296	250	290	238	389	236	304	207	165	197	304	336	282	338	444	268	190	99	0	51	0	0	26	240	187	352	346	350	368	446	337	253	372	329	232	249	301	198	248	196	257	25.054
1013	3.035	444.372	w/o MS2:RIKEN P-VS1 ID-3270 from Mouse_AdrenalGlands_WT_N_Ctr	[M+H]+	838	698	783	860	702	932	834	594	690	820	738	753	813	774	1218	1045	888	1088	210	308	214	147	370	242	969	716	813	784	716	928	733	860	792	640	688	633	689	791	806	879	646	710	12.8058
1014	3.085	444.395	w/o MS2:DG O-8:0_15:1	[M+H]+	880	825	926	1196	969	1078	939	973	842	1057	791	835	1191	1076	1484	1297	1386	1542	277	461	371	397	571	357	828	795	889	924	807	1146	723	811	934	694	757	733	792	965	863	1162	716	1020	16.0838
1015	3.035	444.406	w/o MS2:RIKEN P-VS1 ID-3276 from Mouse_AdrenalGlands_WT_N_Ctr	[M+H]+	793	554	919	958	969	1140	868	1043	836	1181	708	835	684	826	1356	1328	889	954	283	505	371	321	355	306	589	853	895	455	662	1144	765	1020	938	817	593	609	940	922	950	1187	735	1007	24.0305
1016	12.61	444.409	Unknown	[M+H]+	439	501	444	382	584	465	460	368	483	529	489	478	483	541	480	487	444	441	343	519	494	665	440	493	485	495	574	414	427	351	414	364	496	392	620	489	551	413	506	601	461	489	16.4136
1020	3.169	445.316	Unknown	[M+H]+	358	558	349	441	496	491	296	347	314	343	597	622	501	730	361	288	165	220	18	44	0	66	55	0	354	397	498	397	297	523	368	460	410	241	354	334	482	303	376	303	519	352	21.1118
1021	3.746	445.316	Unknown	[M+CH3OH+H]+	806	966	994	1018	1291	790	943	974	792	1039	1791	1455	1503	1759	871	773	683	803	0	0	80	0	0	0	1139	1417	1248	880	1064	1100	1244	1037	1580	934	1163	995	1222	1068	1286	945	1442	1437	16.8208
1022	12.051	445.361	Unknown	[M+H]+	602	583	475	510	656	1069	1002	853	729	440	1038	1343	1304	1040	568	453	642	716	75	14	97	56	59	65	1001	723	695	727	684	729	671	635	641	647	714	781	606	759	439	691	754	518	16.7077
1023	2.998	445.363	w/o MS2:NAGly 10:0/12:0	[M+H]+	386	331	290	411	456	457	369	497	338	521	407	675	524	474	656	639	649	676	77	0	106	0	0	55	373	277	505	538	457	408	445	184	495	421	393	181	253	405	464	291	322	353	28.1875
1024	11.985	445.367	Unknown	[M+H]+	602	583	625	510	656	1126	1056	886	860	465	1038	1343	1304	1040	655	744	1025	722	0	56	107	14	59	65	1001	853	695	755	748	737	702	724	645	733	714	878	632	759	703	691	754	762	11.6111
1025	3.068	445.387	Unknown	[M+H]+	426	428	490	486	508	457	369	591	442	613	407	834	524	693	656	723	963	686	47	0	83	27	35	55	436	457	724	683	488	410	645	558	476	522	445	471	525	405	603	414	487	374	19.732
1029	11.928	446.386	w/o MS2:DG 8:0_14:0	[M+H]+	499	551	247	421	355	615	671	449	235	185	692	716	576	574	414	420	522	377	266	140	229	218	179	185	306	307	351	380	317	491	256	369	330	347	298	257	443	294	351	477	473	446	20.9196
1030	3.118	446.4	Unknown	[M+H]+	653	806	637	896	626	918	605	858	770	858	829	751	962	747	702	756	847	925	710	747	557	661	704	686	797	651	738	1020	853	758	708	1029	721	721	807	743	741	815	759	870	702	718	13.048
1031	3.219	446.406	Unknown	[M+H]+	597	618	574	693	578	717	761	704	558	858	829	529	962	770	702	693	717	620	637	753	709	849	702	750	730	651	738	740	603	664	708	611	659	706	807	596	621	597	759	601	726	718	9.62395
1032	3.016	446.416	w/o MS2:DG O-8:0_15:0	[M+H]+	728	806	637	896	846	885	931	946	955	950	767	775	825	832	753	889	934	866	749	658	689	660	845	644	845	739	802	806	884	846	631	896	632	642	625	854	741	774	895	870	805	804	12.0901
1034	4.328	447.339	Unknown	[M+H]+	558	376	669	565	593	400	542	489	385	439	542	528	637	559	496	504	418	516	433	398	391	420	322	488	445	487	729	530	520	669	404	452	524	420	523	486	504	520	498	448	516	488	15.5677
1035	4.405	447.349	w/o MS2:Diisodecyl phthalate (also known as the production of plastic)	[M+H]+	558	514	669	513	723	436	423	489	446	369	542	515	637	559	609	561	430	501	410	461	391	348	336	470	472	392	729	566	659	708	401	452	553	474	503	549	579	520	498	607	516	494	17.4282
1037	1.436	448.282	w/o MS2:SL 10:1;O/12:1;O	[M+H-H2O]+	901	726	702	606	757	873	683	751	1041	832	823	990	925	787	782	675	804	932	0	0	0	0	0	58	713	812	706	871	792	767	790	847	939	779	918	930	938	870	694	788	778	894	9.77496
1038	13.422	449.196	Unknown	[M+H]+	3230	3266	2982	3283	2765	2810	2540	3942	3807	3044	3206	3531	3316	4357	2661	2661	3742	3264	3316	3757	3292	2829	2848	2783	3464	4521	3095	3383	3167	3135	4442	3949	3695	3565	3876	3354	3616	3181	2924	2991	2850	2767	14.7205
1041	3.678	449.281	w/o MS2:SM 12:2;2O/4:0	[M+H]+	345	383	346	385	415	311	271	265	268	214	577	402	531	707	196	320	203	243	0	16	60	52	62	0	417	345	309	282	316	358	540	343	301	413	518	314	425	511	282	295	365	269	23.3717
1042	0.724	449.347	w/o MS2:DG 22:1	[M+H-H2O]+	373	410	177	370	336	544	268	288	298	327	292	275	243	273	559	144	185	314	200	69	0	0	0	0	380	297	340	376	360	416	279	324	353	326	303	210	216	234	374	370	373	306	18.3197
1044	6.697	450.309	w/o MS2:LPE O-17:2	[M+H]+	969	916	967	1004	742	693	772	659	701	847	678	734	692	795	605	841	920	887	1067	1577	1434	1777	1768	1278	847	713	856	774	728	838	985	899	855	743	798	778	808	690	593	832	674	892	11.8552
1045	11.592	450.312	Unknown	[M+H]+	1350	1471	1672	1645	1508	1485	1408	1188	1744	1926	1422	1254	1468	1647	1320	1624	1223	1397	2040	1905	2232	2389	2103	2148	1640	1308	1559	1262	1701	1708	1618	1250	1279	1449	1336	1364	1532	1342	1670	1245	1620	1657	11.8699
1046	3.086	450.319	Unknown	[M+H]+	2550	2500	2115	2557	1966	2190	2251	2463	2488	2336	2581	2442	2269	2255	1900	2047	2270	2424	2607	2595	2749	2703	2395	2137	2185	2615	1796	2381	2314	2106	2527	2389	2520	2416	2344	2492	2635	2535	2284	2417	2032	1821	10.6708
1047	3.21	450.321	Unknown	[M+Na]+	2100	2500	2238	2629	2528	2709	2500	2463	2145	2603	2581	2442	2204	2735	2803	2590	2270	2424	2607	2595	2749	2703	2520	2547	2532	2615	2625	2471	2348	2717	2527	2389	2520	2215	2344	2492	2635	2535	2718	2734	2557	2739	5.83917
1048	12.936	450.322	Unknown	[M+H]+	2341	2569	2287	1966	2340	2167	2134	2495	2593	2470	2291	2582	2281	2297	2237	2236	2420	2484	2476	2517	2214	2522	2230	2430	2360	2414	2307	2827	2409	2004	2487	2653	2614	2530	2431	2198	2445	2437	2323	2776	2468	2411	7.90048
1049	3.886	450.324	w/o MS2:SL 10:0;O/13:0	[M+H]+	1710	1711	1509	1436	1450	1592	1489	1421	1206	1613	1483	1630	1888	1463	1456	1978	1648	1498	1418	1619	1479	1863	1346	1582	1758	1351	1504	1423	1544	1776	1574	1492	1563	1534	1675	1976	1290	1632	1685	1895	1616	1641	10.8725
1053	3.136	451.315	Unknown	[M+H]+	777	912	706	1016	836	707	735	817	891	1070	833	779	866	903	816	780	1084	809	796	902	843	959	800	902	895	977	817	684	850	802	806	761	725	664	834	889	896	832	1109	938	860	831	12.4694
1054	12.904	451.318	w/o MS2:SL 10:1;O/12:0	[M+H]+	724	716	671	751	692	679	724	655	807	737	772	889	942	932	801	655	943	769	1076	850	778	864	722	861	685	962	807	781	873	933	911	817	644	917	739	681	882	743	788	794	806	976	12.075
1055	12.778	451.326	Unknown	[M+H]+	577	807	562	751	813	602	601	678	459	737	882	590	628	638	801	693	482	650	504	911	897	912	538	746	708	962	598	579	873	933	684	633	560	647	739	580	563	807	493	704	587	779	19.6043
1056	2.186	451.425	Unknown	[M+H]+	1421	1305	19364	5987	1085	1381	821	2059	1408	1363	685	1145	1344	3583	1441	851	2537	1595	57	89	127	70	0	93	2860	2430	2814	3404	2820	3292	2329	2728	2707	2617	2602	2528	1910	2453	2397	2911	2034	2800	14.1381
1060	12.658	452.392	Unknown	[M+H]+	1568	1228	1411	1565	1266	1333	1459	1224	1264	1264	1376	1508	1514	1518	1297	1401	1485	1457	1389	1595	1289	1372	1293	1266	1272	1332	1306	1146	1434	1377	1420	1438	1377	1410	1346	1426	1444	1370	1289	1385	1291	1387	5.59794
1061	2.832	452.394	Unknown	[M+H]+	2839	2675	2556	2495	3339	2640	2260	2965	3012	3060	2435	2704	2706	3015	2469	2464	2904	2595	3387	2893	2221	2995	2486	2550	2617	3235	2306	2587	2533	2567	3154	2872	3011	2524	2900	2893	2956	2777	2416	2829	3274	2340	10.7255
1062	2.958	452.394	Unknown	[M+H]+	2839	2388	2983	3280	3339	2817	3230	2536	3012	3060	3344	2704	2706	3015	3316	3115	2904	2595	3387	2893	3413	2995	3245	3260	3643	3235	3355	2900	2650	3407	3154	2872	3281	2833	2900	2884	2956	2777	3206	2966	3274	3188	8.42753
1063	3.28	452.395	CAR 20:2	[M]+	3469	3087	3399	3450	3302	3202	3451	3164	3400	2827	2779	3290	3327	2934	3876	3468	3068	2815	3258	2797	3412	2868	3414	3251	3546	2871	3602	3406	3343	4096	3331	3124	3315	2976	3217	3235	2879	3050	3695	3370	3180	3578	9.27119
1064	3.143	452.395	w/o MS2:DG O-22:4_2:0	[M+H]+	3654	3578	3224	2946	3571	3343	3451	3499	4132	3799	3556	3353	3401	3599	3876	3468	3604	3425	3955	3868	3412	3514	2954	3597	3546	3512	3602	3357	3221	4096	3536	3735	3741	3687	3472	3771	3670	3528	3695	3649	3625	3578	5.08984
1068	2.754	453.442	Unknown	[M+H]+	951	1178	7139	3003	791	1168	913	1586	1186	1167	884	1071	845	2071	1094	930	1486	1586	322	525	404	423	155	188	1578	1497	1595	1449	1499	1699	1587	1389	1518	1629	1336	1626	1372	1322	1315	1561	1419	1599	7.91286
1069	2.082	453.448	Unknown	[M+H]+	586	862	6477	2011	782	631	374	1077	833	836	601	621	511	2864	984	407	755	683	96	207	211	143	279	43	1212	1538	1353	1050	1148	1279	1523	1279	1359	1107	1325	1208	1492	1229	1372	1301	1407	1074	11.2897
1073	1.618	454.298	w/o MS2:PC O-13:0	[M+H]+	372	453	501	473	594	377	236	278	170	202	608	642	573	438	367	339	296	374	0	0	0	0	0	0	381	437	420	343	488	394	313	586	334	343	366	304	287	462	417	421	498	434	19.2293
1074	2.752	454.441	Unknown	[M+H]+	408	431	2331	926	555	495	331	508	312	413	342	363	453	493	472	300	479	473	261	90	47	133	179	180	664	500	705	496	630	666	473	648	446	569	576	485	600	476	663	489	511	492	15.0688
1075	2.052	454.445	w/o MS2:SPB 29:1;2O	[M+H]+	243	304	2130	569	415	214	189	282	197	217	154	182	268	994	332	232	429	208	55	57	0	0	71	0	454	592	628	343	451	489	539	617	600	576	409	297	488	418	444	699	436	429	21.5217
1076	3.126	455.312	Unknown	[M+H]+	401	410	529	309	400	717	642	770	768	898	717	645	632	536	762	513	641	738	53	80	0	81	0	198	688	969	677	743	1137	693	904	895	798	924	950	962	1001	867	727	689	999	842	15.7011
1077	3.089	455.403	w/o MS2:VAE 11:0	[M+H]+	1066	986	1097	973	972	1397	1319	1279	1035	1357	1011	1017	1045	1039	977	975	1111	1112	1178	1124	1046	979	1119	1448	1291	1222	963	1282	1067	1052	1267	1128	1131	963	1140	1120	1146	1220	1157	1025	1105	1014	9.03451
1078	12.541	455.412	Unknown	[M+H]+	1036	855	1127	959	968	1052	1096	958	1044	954	1235	1061	1066	1002	1096	1095	1123	1249	883	944	1228	915	899	914	1139	1249	1106	1123	1028	983	1082	1272	1059	1079	1074	1073	1303	980	890	1111	857	1012	10.9022
1079	12.436	455.422	Unknown	[M+H]+	1061	767	1025	934	1018	1031	1096	1053	900	1063	1100	964	1213	1054	960	1095	1123	1147	1180	895	1236	1005	907	1337	1243	1285	1106	1004	1142	1129	1249	827	922	1079	889	1249	1069	936	1063	1161	1039	1002	12.3134
1080	3.181	456.415	w/o MS2:CAR 20:0	[M+H]+	632	509	573	548	565	652	720	736	584	767	605	767	596	588	627	538	545	544	617	675	757	701	569	674	586	714	568	723	576	506	640	599	674	521	642	592	581	573	584	702	640	501	11.0357
1081	3.961	457.264	w/o MS2:SM 15:2;2O	[M+H]+	816	712	828	680	673	805	827	762	861	775	816	792	714	675	813	630	1024	832	910	1090	1026	1023	894	943	649	852	622	708	760	764	647	880	746	784	915	759	704	645	729	885	754	634	12.1606
1082	3.68	457.271	Unknown	[M+H]+	832	591	543	720	543	652	548	894	720	616	643	746	927	690	602	788	753	900	787	959	786	912	695	825	658	654	521	705	557	800	630	689	608	700	765	829	676	668	734	603	643	580	12.1479
1083	3.549	457.326	w/o MS2:RIKEN P-VS1 ID-3551 from Mouse_Eye_fads2KO_N_Ctr	[M+Na]+	568	643	646	765	794	1257	1122	989	710	815	646	778	791	778	1190	1111	715	1032	439	244	419	121	296	235	1082	1020	1155	1142	984	1103	575	862	964	893	1426	949	930	818	1216	1051	872	1216	18.6028
1085	1.712	458.346	w/o MS2:RIKEN P-VS1 ID-3577 from Mouse_Aorta_WT_N_Ctr	[M+H]+	492	658	285	557	375	268	357	605	627	842	351	332	570	547	280	753	363	411	188	98	51	0	14	13	551	626	441	531	560	404	506	634	517	511	504	721	543	475	378	478	456	625	16.4177
1088	3.833	460.417	w/o MS2:DG 8:0_15:0	[M+H]+	1793	2362	2834	2351	2261	491	369	392	511	469	1314	1419	1698	1598	505	443	479	256	0	0	0	57	0	58	1058	950	979	1037	976	1161	784	861	906	916	747	725	840	805	1132	1056	800	1150	14.9227
1091	3.105	462.414	w/o MS2:RIKEN P-VS1 ID-3677 from Mouse_Feces_WT_N_Ctr	[M+H]+	639	516	410	410	498	484	605	651	581	476	413	506	492	366	582	487	579	593	416	472	419	425	402	477	536	581	546	628	642	507	607	502	612	521	625	538	614	692	551	568	615	456	10.377
1095	12.471	463.356	w/o MS2:VAE 10:0	[M+H]+	294	388	436	531	367	373	362	385	327	314	562	282	322	421	396	401	411	349	460	384	400	451	392	328	369	387	308	372	373	443	355	428	407	362	379	488	328	320	398	409	536	326	15.1215
1101	3.852	464.366	Unknown	[M+H]+	471	467	361	554	494	520	546	516	609	624	441	516	502	390	464	572	472	413	538	414	398	563	367	289	464	461	425	545	546	458	563	563	486	501	577	427	396	566	569	420	447	469	12.3436
1102	3.712	464.366	Unknown	[M+H]+	552	409	475	374	494	576	529	625	609	603	505	516	467	570	464	445	565	518	436	536	481	563	501	468	645	474	547	411	551	493	563	570	448	613	609	456	499	399	402	559	447	384	16.1025
1103	12.575	464.367	w/o MS2:CAR 21:3	[M+H]+	654	405	368	607	413	407	359	527	539	436	549	443	558	433	409	570	531	502	360	527	555	421	440	467	414	499	496	399	340	528	411	451	502	462	396	407	504	433	223	399	493	297	18.6814
1104	3.947	464.395	Unknown	[M+H]+	376	426	506	422	445	408	604	562	618	664	366	504	297	550	526	566	403	528	366	425	443	235	451	373	503	825	348	642	345	370	639	616	435	527	437	636	612	661	710	449	361	317	28.4383
1108	3.234	465.349	Unknown	[M+H]+	255	235	287	214	282	351	466	384	325	386	250	284	334	327	376	221	331	416	359	240	190	104	127	74	403	372	401	516	343	430	412	417	341	344	380	432	460	522	378	546	531	280	17.7749
1109	3.834	465.368	Unknown	[M+Na]+	914	947	1153	1161	1018	511	445	310	381	533	673	771	865	858	497	272	343	385	153	111	231	342	310	243	597	556	719	614	619	791	430	521	612	591	585	567	524	545	598	617	528	658	13.3534
1112	12.924	466.291	LPC 14:1/0:0	[M+H]+	1279	1058	990	1026	1115	961	1035	1233	1094	1189	1060	1284	1056	1329	1120	1058	959	1033	1129	1330	908	1236	983	1272	921	933	965	1049	1016	987	1159	1058	1049	939	1178	973	1075	1043	1059	1064	1042	1223	8.02758
1113	1.432	466.291	LPE 17:1	[M+H]+	50441	55163	42106	38432	41510	46249	34866	52546	51602	49184	49855	53105	50793	48429	37976	34242	39593	53285	554	358	148	365	367	300	43596	55090	37299	51323	56777	41927	54835	55065	55009	55206	57235	55385	53083	53062	41343	51163	46034	38339	13.4369
1114	12.947	466.321	w/o MS2:SL 10:0;O/13:0;O	[M+H]+	1145	1165	353	899	978	591	573	755	755	805	846	1242	668	725	923	808	1036	982	978	622	874	846	623	1145	905	900	298	898	776	1074	890	896	569	831	865	705	1173	371	989	953	1002	590	28.2947
1115	2.815	466.324	Unknown	[M+H]+	728	870	922	702	862	436	416	712	549	500	800	972	1159	943	426	645	412	420	260	138	282	152	220	256	565	628	586	728	668	657	780	590	723	479	767	604	648	645	477	717	839	555	15.3617
1120	12.876	467.289	Unknown	[M+H]+	357	456	316	386	494	326	349	373	359	383	350	565	378	354	424	479	390	362	433	348	379	267	402	404	286	452	158	430	422	515	343	446	454	346	397	383	374	401	439	269	362	351	21.7654
1121	3.169	467.299	Unknown	[M+Na]+	992	997	751	968	1369	847	865	906	730	711	1488	1508	1211	1727	893	664	551	530	259	142	219	88	241	160	1200	1049	1027	1017	935	740	1162	1039	1211	704	794	850	1080	849	1174	1001	1266	1117	16.6299
1122	12.982	467.307	w/o MS2:SL 10:0;O/12:1;O	[M+H]+	357	305	334	554	588	307	307	376	388	383	456	244	291	372	450	479	450	362	433	348	379	381	516	487	236	460	293	340	459	484	429	400	454	408	477	248	438	303	477	401	335	429	20.4639
1123	1.439	467.32	w/o MS2:SL 10:1;O/12:0;O	[M+H]+	11900	13340	10510	9223	10560	11070	8416	12522	12044	13947	12025	12953	12288	10915	9211	8402	9182	13331	43	0	0	0	60	0	10112	12311	9413	12398	13397	10184	12576	13141	12614	12829	13302	12909	12668	13406	10635	12482	11261	9499	11.5255
1124	8.794	467.322	w/o MS2:SM 8:0;2O/9:0	[M+H]+	278	256	319	221	335	419	632	335	361	322	597	465	458	561	413	376	368	282	68	82	79	0	152	67	457	454	388	330	466	604	272	209	328	402	289	393	307	451	539	413	323	458	25.1784
1127	1.709	467.411	Unknown	[M+H]+	138	171	769	363	53	52	114	232	190	93	53	0	134	279	171	91	340	183	0	0	0	0	0	0	211	132	301	287	146	187	228	103	152	190	177	206	239	170	139	198	175	145	27.657
1130	1.434	467.49	Unknown	[M+H]+	392	416	629	475	273	606	413	555	555	917	548	543	453	586	728	724	245	530	0	0	0	0	0	0	782	624	501	625	511	634	658	348	351	541	634	412	839	543	619	581	739	693	22.8409
1131	1.436	467.534	Unknown	[M+H]+	246	286	242	610	551	428	285	339	322	280	323	432	292	522	199	239	208	363	0	0	0	0	0	0	500	367	437	509	333	208	440	312	306	441	348	289	359	377	324	322	376	354	20.645
1132	1.426	468.299	w/o MS2:PC O-14:0	[M+H]+	2097	2262	2018	1962	2097	2029	1737	2520	2667	2182	2062	2379	2000	1965	1838	1638	1897	2470	14	54	0	80	0	102	2181	2502	1805	2404	2787	1947	2155	2437	2204	2286	2279	2400	2646	2459	1852	2101	2003	1908	12.3288
1133	1.045	468.308	LPC 14:0/0:0	[M+H]+	1015	1092	1142	1304	963	477	395	410	387	408	1088	1024	1110	968	361	600	329	471	64	0	38	0	0	0	905	637	822	716	779	802	806	656	681	761	711	635	725	614	630	753	601	753	11.6155
1135	12.743	468.381	w/o MS2:DG 8:0_16:3	[M+H]+	1092	1215	1187	1171	1332	1186	1351	1086	1052	1385	1079	1203	1407	1464	1172	1570	1240	1382	1329	1029	1414	1291	1262	1496	1448	1134	1242	1655	1346	1379	1114	1085	1489	1168	1400	1084	1080	1180	1333	1271	1348	1209	12.6474
1136	3.178	468.382	Unknown	[M+H]+	2286	2488	1920	2271	2373	2176	2279	2550	2625	2479	2586	2455	2172	2363	2400	2385	2482	2391	2473	2381	2475	2492	2247	2331	2182	2672	2245	2142	2288	2606	2519	2307	2347	2232	2278	2214	2310	2502	2461	2134	2389	2473	6.71962
1137	3.085	468.384	Unknown	[M+H]+	2286	2624	2168	2126	2373	2285	2147	2511	2625	2479	2586	2455	2172	2363	2041	2454	2482	2391	2473	2381	2475	2492	2231	1943	2253	2672	1964	2142	2288	2606	2519	2307	2657	2232	2278	2214	2310	2502	1917	2375	2056	1970	10.1526
1138	11.964	468.42	w/o MS2:CAR 21:1	[M+H]+	1186	1159	1489	1362	682	1178	1326	1250	840	855	1122	1117	1275	844	1068	866	1294	993	613	881	936	640	1334	1169	1530	1465	748	775	1118	977	1304	1115	1113	1004	1092	1243	1308	1416	1168	1105	1326	1052	18.4093
1139	3.254	469.414	w/o MS2:VAE 12:0	[M+H]+	1322	1166	1237	1586	883	944	1428	1175	982	1349	886	933	1211	1011	1397	1040	973	921	1488	1047	1144	1365	1136	1438	1192	1173	1276	1020	1272	1050	1308	1360	1108	1279	1033	928	1136	1389	1279	1148	1631	1395	13.8362
1140	3.156	469.42	Unknown	[M+H]+	868	1519	929	1132	791	990	1101	1093	1277	1101	1147	1114	1275	1011	1397	1040	1318	1278	1488	1047	1026	1365	1069	1309	1067	1056	1276	1020	1275	1011	1095	1282	1269	991	1473	1095	1352	1436	1297	1455	1037	1225	13.4796
1141	2.998	469.424	Unknown	[M+H]+	875	795	929	1154	955	855	1328	736	979	1001	1002	880	1236	771	963	1137	1338	974	1089	941	785	964	1088	1043	843	868	1077	1150	1144	1011	954	1025	893	902	1122	772	805	941	977	1075	800	1086	12.7595
1142	1.438	469.43	Unknown	[M+H]+	622	582	1728	825	439	465	353	700	451	736	573	445	421	844	747	676	636	542	395	347	437	429	195	262	701	584	626	777	587	586	592	643	725	616	575	887	799	670	600	639	721	693	13.0994
1143	12.54	469.431	Unknown	[M+H]+	704	939	619	790	935	807	833	680	666	764	832	771	1003	596	608	806	684	738	599	668	958	850	731	951	868	754	908	925	582	695	759	678	918	798	832	736	903	835	880	735	603	786	13.3108
1144	2.102	469.437	Unknown	[M+H]+	572	621	3628	1388	803	1039	642	834	1205	916	517	515	652	1220	1078	815	693	921	393	645	281	499	487	481	720	571	766	621	559	865	949	600	696	675	634	1034	811	875	865	803	795	882	17.8974
1147	3.576	470.425	w/o MS2:CAR 21:0	[M+H]+	463	453	463	694	377	470	520	622	456	713	526	443	611	612	538	655	659	529	396	412	270	277	451	311	546	635	514	674	663	558	455	469	506	658	518	464	417	456	646	533	343	479	17.7835
1148	3.205	470.427	Unknown	[M+Na]+	591	379	541	607	592	417	701	691	495	367	389	509	428	635	586	641	380	371	841	573	622	469	714	629	316	690	640	387	388	507	555	517	565	300	557	561	548	588	578	394	564	461	21.5059
1149	3.343	470.431	Unknown	[M+H]+	537	447	541	334	381	376	453	619	560	399	449	570	447	385	335	513	393	508	553	714	416	513	516	663	290	430	510	466	535	442	374	532	606	503	561	485	485	730	304	557	427	490	21.4006
1151	12.301	472.367	w/o MS2:CAR 22:6	[M+H]+	1674	1500	1185	1113	1390	1411	1365	1266	1251	1393	1231	1327	1320	1219	1022	1253	1275	1302	1485	1395	1232	1253	1343	1137	1211	1264	1364	1175	1107	1139	1390	1445	1411	1373	1444	1333	1335	1405	1159	1094	1139	1250	9.59568
1152	12.698	472.369	Unknown	[M+H-H2O]+	1547	1774	1384	1477	1656	1334	1473	1678	1353	1603	1609	1476	1300	1636	1537	1514	1849	1397	1662	1702	1504	1589	1697	1637	1395	1788	1584	1320	1638	1433	1742	1305	1580	1258	1490	1739	1729	1692	1561	1342	1487	1480	10.9354
1153	12.611	472.372	Unknown	[M+H]+	1547	1774	1547	1391	1656	1682	1473	1678	1744	1603	1609	1476	1482	1636	1537	1772	1849	1590	1662	1743	1504	1719	1562	1522	1398	1788	1737	1502	1591	1396	1742	1492	1580	1646	1482	1739	1729	1692	1561	1499	1487	1480	8.00783
1154	12.511	472.377	Unknown	[M+H]+	1660	1515	1720	1566	1228	1682	1730	1621	1792	1321	1314	1476	1664	1315	1532	1596	1584	1590	1819	1539	1571	1307	1769	1522	1702	1611	1768	1502	1579	1727	1453	1561	1580	1817	1556	1464	1777	1920	1643	1499	1245	1736	9.936
1155	12.095	472.384	Unknown	[M+H]+	981	1043	1269	936	1155	795	793	1211	1055	1085	1156	891	886	1259	980	1054	1265	1062	1334	1283	1070	1174	1113	1220	1040	1078	1172	1007	868	1159	1349	1105	1033	1190	1130	1017	1122	1115	1253	1190	957	1244	10.4104
1156	12.301	472.397	w/o MS2:DG 8:0_16:1	[M+H]+	1674	1840	1416	1245	1411	1782	1488	1297	1516	1720	1270	1468	1442	1263	935	1170	1530	1597	1636	1287	1277	1218	1439	1503	1728	1451	1720	1503	1484	1322	1423	1748	1667	1522	1758	1406	1335	1624	1433	1169	1370	1345	11.4699
1158	3.69	473.31	w/o MS2:DG 24:3	[M+H]+	400	459	340	312	368	357	417	428	438	632	418	440	466	494	571	345	226	428	0	0	90	0	0	14	814	446	375	339	365	389	566	454	320	386	477	536	491	411	482	390	485	352	25.4995
1159	12.562	473.372	Unknown	[M+H]+	685	938	953	672	782	704	811	1083	801	749	690	782	820	774	917	649	722	898	707	706	743	935	793	906	824	1046	685	810	1015	784	765	766	684	812	835	792	767	754	794	761	698	834	11.8932
1160	12.337	473.385	Unknown	[M+H]+	792	785	770	753	890	718	664	625	704	685	695	782	794	591	730	687	817	708	555	933	576	710	690	698	605	786	758	664	768	620	986	777	738	638	861	908	652	1032	883	707	907	592	17.3272
1161	0.726	475.364	DG 24:2	[M+Na]+	13418	12739	16269	21701	19364	18540	15114	14617	13611	16120	13341	14278	13054	18247	23373	11835	7625	14348	160	0	0	83	166	108	20516	17453	22162	16120	14175	20295	12936	13414	14109	13470	11896	13531	13937	14161	21319	16566	20233	20857	21.0028
1163	12.236	476.314	w/o MS2:LPC O-16:3	[M+H]+	715	622	697	671	510	724	481	466	571	632	611	635	605	460	547	495	758	532	1230	814	768	697	607	534	956	695	560	695	672	545	448	504	527	700	532	707	427	534	666	589	426	520	22.0876
1164	0.721	476.368	Unknown	[M+H]+	4382	3841	4633	6081	6000	5984	5046	4381	4380	5026	4213	4252	4341	5460	6699	3626	2392	4501	108	60	0	56	88	69	6387	5342	6680	4837	4553	5766	4403	3986	4658	4154	4093	4460	4368	4313	6503	5365	6415	6660	19.1076
1165	3.536	476.373	w/o MS2:CAR 22:4	[M+Na]+	1050	700	826	904	963	709	871	707	537	630	671	666	894	1012	647	639	585	635	133	203	151	220	289	148	1145	876	926	826	893	949	868	819	749	572	744	750	629	777	1243	773	1264	747	21.9054
1166	3.127	476.421	w/o MS2:RIKEN P-VS1 ID-3870 from Mouse_Feces_WT_N_Ctr	[M+H]+	923	907	908	710	732	993	802	915	905	828	950	890	742	938	992	789	738	927	951	864	942	947	683	957	760	1178	883	827	900	848	1204	1047	913	794	955	739	954	934	994	856	958	773	14.1927
1167	3.212	476.437	Unknown	[M+H]+	963	783	991	815	931	1039	1144	1024	935	856	908	779	1046	1064	1063	1022	738	998	899	1002	910	1072	1106	957	1033	1208	1072	973	933	1009	1176	1100	913	1063	1037	1163	946	821	1000	848	1022	1034	10.3189
1171	0.722	477.374	w/o MS2:VAE 11:0	[M+H]+	944	821	1049	1274	1268	1292	1006	939	859	1124	1049	1408	963	1118	1297	793	498	1115	171	90	0	0	0	0	1254	1174	1220	1698	1170	1230	1089	827	1017	899	682	1674	944	903	1209	1067	1306	1662	24.5698
1172	1.477	478.32	w/o MS2:SL 10:1;O/14:0;O	[M+H]+	225	194	385	721	621	1762	1533	1691	384	1800	323	670	708	495	15	124	778	774	0	70	53	53	13	81	789	610	532	412	661	667	636	571	696	591	641	661	675	588	648	487	698	490	14.7693
1174	1.505	479.316	w/o MS2:SL 10:1;O/13:1;O	[M+H]+	0	70	102	340	333	710	624	641	103	703	55	156	265	160	52	0	380	414	0	51	0	0	0	0	193	256	221	171	218	236	307	317	229	185	244	347	240	270	236	198	223	169	20.7319
1176	1.827	480.337	w/o MS2:SL 10:0;O/14:0;O	[M+H]+	1117	780	904	1084	1102	583	598	663	504	501	1042	929	1365	1212	617	552	506	437	0	0	0	56	0	0	689	620	969	692	640	719	736	767	759	704	590	859	759	643	830	636	733	714	12.8119
1177	1.826	480.366	w/o MS2:DG 9:0_16:4	[M+H]+	1190	853	928	943	1110	526	286	406	553	404	968	1053	1342	1120	683	338	401	391	0	0	0	56	0	0	703	620	899	648	811	839	487	785	766	867	588	745	643	599	740	441	788	780	17.9508
1178	4.494	481.461	Unknown	[M+H]+	396	380	401	380	312	383	259	468	427	343	557	343	332	306	452	273	331	347	311	263	221	213	249	245	383	391	314	319	343	369	405	415	413	304	433	330	354	315	411	275	299	287	14.2369
1179	10.841	481.463	Unknown	[M+H]+	398	563	463	510	456	554	596	499	484	342	762	644	999	985	501	383	486	456	70	0	0	69	0	28	637	500	475	532	507	456	599	370	504	503	384	424	331	611	564	504	411	485	17.1346
1182	1.901	482.372	LPC O-16:0	[M+H]+	4582	4762	6025	5766	4767	4111	2645	2155	2089	2484	5155	6951	9042	5555	2249	2882	2282	3215	1247	1409	667	607	1487	466	3409	3058	3469	3557	2671	5468	3283	3577	4725	3494	3476	4016	3454	2008	3269	4220	3189	4604	21.7746
1183	7.11	482.39	w/o MS2:DG 9:0_16:3	[M+H]+	1761	1552	2097	2044	1911	1565	2095	1749	1712	1858	1759	1701	1666	1869	1711	2098	1572	1583	2237	2063	2156	2249	1999	2021	2143	1937	2101	1607	1920	2050	1678	1712	1669	1691	1964	1738	2069	1558	1844	1577	1922	2075	10.6332
1184	7.75	482.401	Unknown	[M+H]+	2033	1767	2056	2093	1922	2250	2166	1651	1752	1658	1684	2099	2064	1741	2139	1998	1675	1829	2101	1807	2504	2313	2157	2166	1946	1685	1970	2179	2236	2397	2218	1845	2145	2306	1843	2062	1821	2005	2091	1986	2115	1966	9.03874
1185	2.469	482.401	Unknown	[M+H]+	3368	3376	3688	3775	3524	3547	3712	3316	3587	3171	3649	3780	4007	3916	3476	3383	3322	3584	2852	3240	3615	2940	3587	2804	3790	3170	3798	3400	3864	3421	3296	3533	3564	3655	3503	3411	3693	3171	3496	3556	3503	3559	5.56705
1186	12.654	482.403	Unknown	[M+H]+	2285	2193	1989	2314	2343	1895	2301	2476	2292	2250	2238	2393	2847	2343	2110	2301	2174	2283	2500	2434	2239	2382	1905	2182	1844	2289	2175	2217	2140	2231	2172	2306	2283	2300	2266	1991	2355	2179	2350	1911	2176	2203	6.51635
1187	2.526	482.404	Unknown	[M+H]+	3368	3376	3688	3775	3349	3547	3071	3316	3587	3472	3649	3780	4007	3916	2991	3383	3322	3584	3588	3548	2973	3181	3001	3369	3790	3170	3065	3554	3864	2957	3296	3533	3564	3655	3503	3411	3376	3171	2943	3556	2977	3160	8.47829
1188	3.252	482.404	Unknown	[M+NH4]+	4127	3992	4978	5302	5136	4440	5189	4430	4076	5159	4403	4046	4277	5053	4938	4799	3985	3920	5226	4299	5329	5383	5084	5386	5094	5125	5249	4519	4793	5474	3970	4370	4332	4121	3968	4221	4183	4254	5140	4449	5641	5049	11.4666
1189	12.568	482.405	Unknown	[M+H]+	2285	2193	2384	2088	1798	2284	2393	2476	2292	2314	1959	2393	2847	2343	1890	2310	2174	2283	2500	2434	2300	2382	2345	1872	2365	2289	2089	2217	1931	2222	2172	2261	2283	2585	2266	2343	2355	2179	2477	2399	1951	2326	7.23554
1190	3.13	482.406	CAR 22:1	[M]+	4935	5178	4606	4328	5136	4799	4326	5271	5047	5159	5001	5230	4841	5053	4938	4001	4945	4888	5226	5351	4230	5383	4823	5386	4781	5125	4419	4723	4671	4594	4958	4852	5057	4846	4989	4887	4814	4813	5140	4863	5641	5049	5.32982
1196	6.754	483.448	Unknown	[M+H]+	6458	6184	6352	4917	5479	5607	5332	5638	6017	6151	5602	5728	5173	4840	5241	4848	6575	6171	4767	5527	4421	4763	4280	5071	6062	5841	5045	6466	6543	4734	6001	6009	6469	6482	6234	6638	6121	6225	5648	6223	5547	4476	10.5462
1197	4.392	483.45	Unknown	[M+H]+	6546	6103	6509	6851	6758	6191	6949	6424	5597	6736	5712	5779	6083	5957	6923	6497	5847	5733	4456	4561	5524	4817	5032	4388	6649	5917	7200	7000	6776	6881	5912	6428	6443	6525	6674	6182	6022	6268	7164	6659	7244	7045	6.55181
1198	1.438	483.451	Unknown	[M+H]+	4280	4692	4259	4186	4490	5212	4316	5219	4699	5148	4765	4523	4615	4505	4170	4154	4878	5289	4735	4978	3847	4990	3834	4599	4457	5124	3958	4563	5028	4375	4586	4549	5118	4869	4709	4913	4910	4722	4247	4243	4825	3982	7.75535
1199	3.216	483.452	Unknown	[M+H]+	18603	18096	18650	19202	21866	17952	21851	24577	24022	24397	23816	17712	17445	21995	23137	20068	23837	18205	26172	26758	25611	26775	24387	26082	19273	24339	20764	17875	19090	19567	24590	18427	18629	17521	23231	18136	24316	18547	22968	17388	23212	20387	12.6574
1200	4.496	483.452	Unknown	[M+H]+	6546	6103	5817	5452	4932	6191	4922	6246	6750	6245	5394	5375	6083	5172	5651	5326	6827	6258	5495	5649	4507	5599	4636	5424	5573	5917	5069	7000	6776	5170	5912	6428	6443	6525	6674	6182	6555	6268	5564	6659	5785	5094	9.94064
1201	6.88	483.452	Unknown	[M+H]+	6104	5614	6279	6054	5479	5635	5809	4712	5428	5420	4750	4961	5285	4840	5939	6094	6089	5451	4767	4617	5906	4763	5348	5071	6036	5419	6235	5738	6461	5984	5124	5779	5716	6053	5524	5645	5160	5751	5648	6103	5347	5389	6.42416
1202	6.695	483.452	Unknown	[M+H]+	6458	6184	6352	6574	5505	5607	5332	5638	6017	6151	5602	5728	5173	4339	5241	6163	6575	6171	3660	5527	5756	4565	5825	4312	6062	5841	5891	6466	6608	5793	6001	6009	6469	6482	6234	6638	6121	6225	5104	6223	5547	5363	6.98887
1203	12.618	483.452	Unknown	[M+H]+	11639	11058	10187	9697	10541	9606	10093	11537	11229	10883	11124	11233	11973	11042	10625	9454	10998	11336	11471	11183	10043	10578	9763	10196	9691	11861	10029	11312	10575	10526	10770	11683	11417	11280	11292	11434	11652	11576	10939	11523	10555	9976	5.92418
1204	3.352	483.453	Unknown	[M+H]+	18498	17322	18650	17027	14501	19091	16301	18234	18310	17269	16066	17356	17917	15381	15233	17474	18681	18686	16711	19207	18865	17057	19079	16949	19273	17122	16689	17875	19090	17278	17967	18277	18696	18194	18288	18385	17313	18926	14964	18422	15509	14544	7.87623
1205	12.524	483.453	Unknown	[M+H]+	11639	11058	11887	11805	11700	10997	11585	11537	11229	9502	9761	11233	11973	9673	11511	11527	10998	11336	9485	11183	12155	9093	11479	8576	11812	9792	11741	11312	11532	12067	10770	11683	11417	11280	11292	11434	11652	11576	11343	11523	9077	11789	6.54121
1206	12.266	483.453	Unknown	[M+H]+	11486	11003	11291	10843	9076	10955	11385	11204	11350	9532	9686	11115	10956	9268	9182	11466	11183	11663	9826	11517	10791	9014	10111	8231	11035	9852	11497	11241	11008	10563	9605	11113	11163	11868	11472	11312	11387	11442	10810	10724	8803	10864	7.01613
1207	3.119	483.453	Unknown	[M+H]+	23102	22177	20944	20035	21866	21795	21851	24577	24022	24397	23816	22579	22200	21995	23137	19357	23837	22278	26172	26758	21112	26775	19729	26082	21468	24339	20764	22379	21958	20021	24590	23912	24105	22938	23231	23521	24316	23216	22968	21229	23212	20387	6.27964
1208	1.201	483.456	Unknown	[M+H]+	3301	3268	3384	3443	3733	3513	3459	4050	3943	4126	3492	3326	3127	3395	4221	3480	3949	4151	4122	4307	4325	4042	3637	4080	3089	3733	4372	3100	3797	3260	3637	3566	3558	3627	3823	3555	3938	3747	4052	4057	3991	3309	9.35244
1209	12.015	483.478	Unknown	[M+H]+	9510	9899	9346	9290	8195	9667	9326	9683	9699	10804	10101	10048	9397	10243	8105	9456	9786	9558	8728	10534	9384	8433	8784	8477	9779	10246	9662	9558	9061	9282	10019	9556	10069	9616	9981	9864	9838	9719	8307	9436	8335	7826	7.06713
1225	3.453	483.603	Unknown	[M+H]+	755	1140	431	691	597	558	734	406	615	386	1024	774	996	691	413	760	977	513	1012	455	66	454	349	707	856	956	925	1582	801	925	490	958	782	992	963	1161	841	679	1026	864	913	519	26.377
1227	3.283	483.619	Unknown	[M+H]+	1737	948	762	585	1331	1059	647	1049	1657	1117	821	1110	1313	778	800	1447	1299	849	907	1141	772	1140	1736	1619	1324	1271	1134	1259	806	1010	801	883	1646	1184	613	1381	1407	688	707	1052	1448	1330	27.2678
1228	2.933	483.625	Unknown	[M+H]+	709	507	697	1759	921	1352	268	490	759	993	1013	799	1138	507	854	1044	425	376	1079	1090	797	1183	1095	661	917	807	956	515	1176	1085	793	474	1155	816	882	561	984	1344	716	1012	844	737	26.5629
1229	3.106	483.633	Unknown	[M+H]+	1439	1409	1234	937	456	824	1489	1558	1124	1229	1169	1547	1198	1099	1616	1222	1549	1046	309	985	976	1154	421	1941	1503	725	1497	1492	890	1351	1364	1202	972	989	1200	1043	1086	1103	962	1684	1600	939	23.036
1231	3.339	483.644	Unknown	[M+H]+	1093	654	695	480	918	841	476	927	906	748	745	723	1318	660	692	670	1045	1094	1132	1080	880	1280	1379	1069	1060	916	616	1254	749	1070	692	944	577	1160	520	1112	1151	396	711	726	1012	882	28.9395
1232	12.605	483.644	Unknown	[M+H]+	426	465	470	501	315	539	722	592	774	752	451	279	576	591	450	506	490	624	579	465	520	557	562	485	318	481	360	593	642	435	523	424	712	571	525	517	391	637	651	592	729	754	23.507
1233	3.214	483.647	Unknown	[M+H]+	1092	1041	920	628	674	841	1028	818	1124	1239	1056	1044	1318	1001	1003	1222	1433	1167	496	1080	1318	1493	1379	1560	1453	971	1223	1492	756	1070	1190	844	1211	993	1200	919	891	783	962	726	752	1066	22.3995
1240	5.629	484.287	Unknown	[M+H]+	465	614	399	341	449	997	679	812	595	540	579	611	581	595	692	521	541	519	0	0	0	55	0	60	746	651	612	534	676	643	653	777	568	535	733	716	657	622	471	582	569	462	14.4749
1243	6.667	484.45	Unknown	[M+H]+	2112	1926	2147	2295	1633	1946	2079	2106	2080	2168	1567	1986	1997	1531	1853	2222	2265	2030	1678	1761	2179	1575	2030	1862	2125	2032	2113	2029	2159	2049	1712	2096	2305	2286	2137	2020	2226	1941	1845	2219	1768	1783	8.64124
1244	6.867	484.451	Unknown	[M+H]+	2340	2328	2106	2557	2097	1938	1905	1548	1944	1847	1741	1548	1952	1977	1909	2192	1740	1940	1759	1768	2172	1705	1903	1577	2153	1906	2066	1899	2065	1873	2262	2240	1703	2194	2007	2282	2087	1895	2222	2093	1705	1888	8.93047
1245	12.695	484.453	Unknown	[M+H]+	3000	3069	3074	2956	3568	3230	3469	3778	3736	3795	3764	3770	2929	3900	3597	3239	3479	2929	4027	4005	3316	3523	3227	3453	3136	3834	3346	2959	3541	3515	3814	3253	3029	3149	3609	3012	3839	3045	3648	2827	3755	3357	9.91151
1246	12.303	484.453	Unknown	[M+H]+	3766	3928	3463	3727	3047	3482	3317	4035	3843	3686	3375	3929	3759	3848	3311	3010	3826	4078	4063	3926	3160	3909	3884	2999	3754	3980	3492	3930	3279	3454	3782	3591	4072	3813	3760	3991	3847	3575	3085	3860	3405	3054	8.33889
1247	3.076	484.453	Unknown	[M+CH3OH+H]+	7138	7204	6687	6683	7047	7074	6462	7977	7738	7807	7862	7450	6835	7088	5961	6444	7887	7878	8341	8313	6326	8530	6527	6083	6831	7859	5904	7130	7379	6796	8275	7489	7913	7636	7863	7856	7863	7604	5850	6721	7527	5675	10.7775
1248	12.559	484.454	Unknown	[M+H]+	3565	3830	4394	3785	3337	3729	3765	3778	3736	3795	3764	3770	4055	3900	3165	3852	3479	3678	4027	4005	3831	3089	3886	2805	3860	3834	3828	3817	3668	3861	3814	3638	3876	3884	3609	3687	3839	3891	3301	4025	3325	3722	5.05091
1249	4.358	484.455	Unknown	[M+H]+	2710	1930	2259	2307	2361	2468	2066	2540	2036	2357	2421	1905	2046	2340	2413	2360	2308	2031	1484	1818	2149	1772	1856	1756	2374	2368	2802	2306	2373	2449	2322	2325	2037	2155	1827	2343	2358	1968	2370	2383	2192	2466	9.25599
1250	12.459	484.455	Unknown	[M+H]+	3708	3155	4394	3785	3757	3284	3765	3476	3279	3069	4183	3341	4055	3848	3962	3852	3159	3454	4063	3183	3831	3909	3886	3590	3860	3980	3828	3817	4035	3861	3782	3115	3200	3884	3206	3345	3184	3407	3948	4025	3759	3722	8.81915
1251	3.175	484.456	CAR 22:0	[M]+	7138	7204	5874	6222	7047	7074	6861	7977	7738	7807	7862	7450	6835	7088	7390	6590	7887	7878	8341	8313	8536	8530	8160	8689	6113	7859	6762	6316	7379	6392	8275	7489	7913	7636	7863	7856	7863	7604	7633	6109	7527	6440	9.78964
1252	3.355	484.459	Unknown	[M+H]+	5832	6040	5938	4904	4914	5820	6041	6236	6032	5642	5303	5566	5993	5103	4746	5248	6411	5992	5600	6447	5464	5855	6502	6340	6113	5621	5045	6042	6483	5609	5709	5813	6095	6242	5996	6234	5495	6137	5280	6065	5149	4924	7.86147
1263	3.02	485.437	Unknown	[M+H]+	6744	6019	7579	11856	9537	11019	8382	7180	7194	8426	8135	9026	11874	9856	14015	13711	12848	15396	1436	1417	1491	1530	1493	1513	9442	7467	9754	9735	9105	9194	6934	7792	8143	7756	8337	8125	7612	9680	8728	9486	7254	9309	11.0166
1265	2.999	485.605	Unknown	[M+H]+	0	436	671	604	640	355	373	517	943	570	516	567	873	155	660	499	317	441	63	15	96	63	125	71	482	639	573	487	566	577	360	332	484	322	450	575	470	417	413	541	369	835	25.4683
1267	0.665	486.289	w/o MS2:LPE O-20:5	[M+H]+	504	804	541	538	671	1570	1984	2205	2041	2458	1204	1093	1203	2148	3846	1806	1254	2567	349	0	0	72	0	0	1418	2142	1512	1368	1435	1364	1575	1749	1662	1690	1667	2240	1956	1551	1826	1484	1745	1606	14.9611
1270	3.02	486.435	Unknown	[M+H]+	2046	2117	2405	3711	2958	3678	2745	2718	2452	2883	2647	3051	4065	3473	4655	4163	3998	4740	548	408	495	469	439	310	3180	2408	3278	2949	3103	3079	3290	2552	2928	2463	2685	2736	2484	2935	2496	2972	2382	2972	10.8447
1271	3.085	486.437	Unknown	[M+H]+	2046	2117	2405	3711	3194	3678	2607	2718	2452	2883	2647	3432	4065	3607	4655	4163	3998	4710	576	352	588	528	484	485	3180	2408	3294	2949	3024	3079	2508	2552	2928	2463	2685	2797	2484	3157	2496	2972	2382	2972	10.7489
1272	3.008	486.462	Unknown	[M+H]+	2123	1539	2220	3711	3000	3749	2607	2169	2305	2666	2583	2304	4176	3348	4665	3844	3656	5020	492	439	725	650	366	332	3102	2810	3245	3102	1276	3167	3050	2717	3049	2395	2750	1206	2756	2698	2726	2972	2399	2785	21.4645
1275	0.673	487.288	Unknown	[M+H]+	195	288	151	237	272	525	645	880	921	744	436	343	472	802	1413	586	496	851	19	0	0	0	0	0	587	738	624	638	533	620	664	681	747	632	834	597	557	631	655	490	748	599	13.1005
1276	3.372	487.327	Unknown	[M+H]+	1905	1732	1540	1703	1625	1103	1004	1136	1114	972	2447	2549	2509	2108	1169	753	877	1042	212	83	0	76	92	0	1523	1594	1207	1621	1604	1438	1667	1650	1332	1417	1518	1551	1748	1682	1250	1795	1390	1074	13.0112
1277	2.822	487.359	Unknown	[M+H]+	292	351	308	431	424	1037	883	1160	921	1003	470	465	571	348	912	702	681	1059	143	154	204	242	92	162	1006	987	891	1035	1110	913	968	957	906	998	1087	1048	1113	1194	860	990	837	875	9.94786
1278	1.434	488.273	LPC 16:4	[M+H]+	2555	2674	2090	2071	2147	2089	1961	2558	2386	2237	2763	2435	2376	2282	1705	1711	1930	2440	0	0	0	0	0	0	2135	2738	1743	2375	2742	2186	2795	2633	2361	2668	2676	2547	2380	2560	1944	2932	2127	1969	13.9491
1279	0.66	488.274	w/o MS2:LPC 14:1	[M+H]+	0	51	58	60	54	227	329	277	230	261	173	146	249	232	429	247	115	329	39	0	0	0	0	0	113	245	224	212	299	215	360	220	217	381	295	156	257	207	213	229	249	212	26.7731
1280	1.415	488.355	w/o MS2:SL 10:0;O/16:2	[M+Na]+	484	274	234	698	524	446	625	306	180	532	462	448	457	793	606	734	462	281	0	51	0	65	66	0	652	836	468	719	566	414	692	329	596	267	781	644	646	529	793	382	828	565	28.7708
1281	2.798	488.363	w/o MS2:CAR 23:5	[M+H]+	124	0	118	45	0	517	255	456	330	288	132	151	210	216	159	283	304	329	39	0	52	65	0	97	403	352	501	346	579	416	262	271	510	436	366	421	345	315	226	257	473	256	26.9945
1282	4.119	488.393	w/o MS2:TG 8:0_8:0_8:0	[M+NH4]+	230	0	193	105	81	166	384	159	102	276	574	258	921	183	1347	735	268	135	38	110	46	0	90	43	584	487	388	272	296	431	317	393	323	614	241	375	299	308	420	454	366	319	26.7857
1283	3.846	488.431	w/o MS2:DG 8:0_17:0	[M+H]+	758	428	404	542	510	86	171	53	64	222	364	271	393	348	122	91	58	251	20	0	0	13	0	0	441	216	232	284	231	234	297	248	215	292	162	188	255	194	174	269	176	292	26.7168
1285	0.727	489.381	DG 25:2	[M+Na]+	1788	1453	1810	2323	2240	2148	1670	1835	1564	1800	1435	1665	1550	2070	2453	1286	977	1904	54	0	0	0	0	0	2465	1880	2471	1752	1729	2216	1480	1670	1503	1831	1534	1762	1482	1627	2328	1824	2083	2182	17.7209
1286	12.713	490.378	Unknown	[M+H]+	1857	1803	1730	1870	2275	1894	2320	2469	1940	2307	2442	1901	1847	2448	2228	2038	2048	1983	2428	2076	2363	2155	2019	2183	2056	2294	2276	1801	2120	2023	2245	1864	1806	1784	1904	1902	1957	1905	2200	1763	2256	2227	9.43187
1287	0.723	490.385	Unknown	[M+H]+	542	495	683	809	793	754	566	607	550	637	618	608	762	611	978	507	613	656	520	0	58	50	0	56	790	692	973	531	627	767	740	660	568	938	463	644	577	632	906	672	789	711	19.7273
1288	3.199	490.386	Unknown	[M+H]+	4415	4222	3924	4542	4074	3419	4315	4363	3808	4675	4241	4052	3995	4893	4674	4408	4162	3930	4475	4347	4547	4488	4153	4688	4605	4120	4540	4118	3940	4313	4501	4030	4514	3735	4694	4243	4138	4243	4986	3746	4272	4428	7.59841
1289	3.539	490.389	w/o MS2:DG O-24:6_3:0	[M+H]+	32369	29499	41483	45740	40312	33150	45464	31320	21676	25259	36520	34278	42053	39491	32975	33864	21488	24681	5777	4851	6159	5932	5460	5765	47307	34597	43067	39064	39872	44780	29197	30271	32532	32175	30181	33165	30160	33319	40839	35807	33907	38280	15.1006
1290	3.302	490.389	w/o MS2:DG O-22:6_5:0	[M+H]+	6654	4709	5535	5379	4074	5314	5476	4932	4861	4675	4816	4962	5614	4529	4674	4989	5329	5128	4475	5143	5280	4488	5139	4688	5428	4586	5368	5854	6105	5511	4462	5614	5361	6219	4952	5921	4327	5989	4986	5166	4272	4428	12.2172
1291	2.891	490.39	Unknown	[M+H]+	2285	2268	2240	1967	2482	1799	1919	2264	1962	1937	2049	1753	2043	2245	2080	1772	2182	2215	2350	2342	2013	2319	1929	2063	2260	2095	2185	1826	2002	2358	2028	1879	2815	2031	2163	2251	1948	1987	2506	1600	1778	1922	13.555
1292	12.304	490.39	Unknown	[M+H]+	2324	2055	2660	2097	2273	2078	2012	2360	2334	2493	2095	2494	2159	2382	1857	1822	2223	2558	2349	2574	2656	2363	2009	2164	2240	2415	1776	2291	2286	2177	2371	2144	2545	2233	2341	2354	2368	2602	1958	2414	2372	1991	9.04065
1293	12.5	490.391	CAR 23:4	[M]+	2332	2256	2432	2194	2273	2279	2708	2152	2061	1939	2293	2167	2435	2382	2520	2312	2145	2225	1938	2205	2553	2363	2720	2164	2317	2101	2459	2620	2340	2243	1886	2246	2316	2339	1954	2214	2059	2602	2509	2025	2372	2012	9.60237
1295	12.611	490.392	Unknown	[M+H]+	2332	2256	2432	1870	2275	2279	2608	2469	2514	2307	2613	2283	2435	2613	2440	2038	2640	2588	2428	2550	1997	2155	2196	2230	1955	2447	2459	2225	2133	1861	2245	2246	2316	2339	2310	2445	2569	2335	2236	2272	2256	2227	7.48735
1296	3.117	490.42	Unknown	[M+H]+	2682	3406	4527	3524	2722	4919	3722	4465	3216	2727	4054	4102	3714	4012	2215	2891	2213	4232	3193	2199	2545	2580	2256	2955	4145	2097	3124	4582	4142	3872	3091	4547	4493	4635	3923	4296	4404	4449	3082	3852	2932	2373	21.0824
1299	3.032	490.446	Unknown	[M+H]+	2035	1760	1760	2173	1568	2583	3027	2795	2345	1975	1464	2303	2105	1650	2169	2532	2234	3211	1941	1251	1318	904	1185	1474	3245	2411	2903	3261	2788	2557	2670	2521	3038	3163	2482	2724	2308	3171	2456	2400	2279	2696	12.1465
1304	0.908	491.353	SL 25:2;O|SL 11:1;O/14:1	[M+NH4]+	589	487	395	563	696	592	585	832	688	714	565	644	666	723	612	273	342	813	122	0	0	0	0	0	548	788	476	564	574	505	831	741	519	572	544	559	771	736	662	667	634	568	17.1825
1305	12.609	491.39	w/o MS2:VAE 12:0	[M+H]+	1049	959	939	859	922	1050	909	850	857	908	1089	901	912	835	921	757	897	930	915	1019	886	1013	774	743	959	873	878	918	814	1131	1121	985	772	957	953	995	896	883	1009	1030	932	863	10.0281
1306	3.227	491.392	Unknown	[M+H]+	1554	1547	1702	1902	1677	1487	1874	1593	1756	1996	1831	1845	2157	2021	1691	2146	1802	1370	1583	1763	2041	1692	1869	1611	1944	1846	1836	1537	1595	1934	2003	1496	1483	1711	1940	1847	1655	1586	1859	1672	1576	1596	9.96074
1307	3.525	491.393	Unknown	[M+H]+	11303	9892	13254	13986	13130	10718	15036	10260	7273	8381	11652	11266	14130	12883	11000	11617	7220	7983	2073	2002	2136	2129	1764	2266	15379	11956	14083	12513	12937	14132	9457	9922	10771	10929	10787	11287	9882	11269	13563	11487	10900	11855	13.797
1308	3.024	491.44	w/o MS2:RIKEN P-VS1 ID-4100 from Mouse_Heart_WT_N_F1	[M+H]+	883	763	726	779	652	1125	1018	845	816	697	759	749	1125	1004	530	926	903	849	575	920	677	478	576	797	1037	1053	784	883	1069	1177	997	1013	971	1103	903	1096	643	1043	1073	792	895	1068	13.9331
1309	3.375	491.44	Unknown	[M+H]+	560	540	652	886	814	880	902	715	643	659	708	668	335	782	389	1011	320	762	668	720	831	760	255	567	715	996	865	729	993	983	691	805	898	871	1072	1004	848	499	741	622	829	947	18.0565
1310	3.1	491.447	Unknown	[M+H]+	883	763	726	1089	652	1125	1005	890	1063	697	759	813	1125	1154	583	926	903	690	544	920	703	629	576	797	1037	975	744	883	1108	1195	869	1013	971	1103	903	1142	729	1043	1041	838	781	1068	14.3301
1313	3.542	491.568	Unknown	[M+H]+	621	659	603	761	503	754	332	592	607	385	1187	657	199	726	200	492	641	973	79	0	62	51	0	0	765	676	695	297	415	780	648	770	607	635	793	1174	568	748	626	513	1083	777	29.4986
1315	3.547	492.398	w/o MS2:CAR 23:3	[M+H]+	3296	3005	3681	3732	3894	3106	3927	2916	2239	2492	3863	3556	3827	3838	3092	3326	2365	2581	665	715	740	725	587	754	4503	3346	3709	3879	3887	4046	3043	3230	3397	3367	3422	3516	3340	3227	3809	3023	3180	3646	10.8804
1316	6.735	492.476	Unknown	[M+H]+	430	290	260	328	380	342	244	348	437	310	424	420	474	336	261	152	512	369	0	0	51	0	0	0	481	281	296	465	387	311	340	309	333	309	310	336	414	254	287	326	388	349	18.0145
1317	5.14	492.479	Unknown	[M+H-H2O]+	3036	3924	3542	3068	4370	2740	3941	3791	3437	3738	5556	4140	3909	5542	4193	2928	3205	3635	0	0	0	0	0	0	3063	4180	3845	2952	3019	3194	4001	3413	2937	3062	3462	3642	3698	3329	4250	2988	4132	3866	13.165
1320	3.526	493.386	w/o MS2:DG 25:0	[M+H]+	761	765	747	886	833	788	1023	786	584	749	1009	811	937	1062	803	760	760	675	237	166	317	248	317	313	842	680	801	804	1002	771	648	945	722	829	1000	795	818	750	810	844	798	859	11.5503
1322	1.166	494.323	LPC 16:1/0:0	[M+H]+	1127	1643	1042	1139	1117	849	562	1113	736	849	1586	1503	1160	1263	613	789	963	852	0	0	0	0	0	0	967	1097	1007	1010	1067	1031	1206	1065	1014	1055	1050	1189	1099	1054	955	907	930	926	7.98111
1323	4.082	494.341	w/o MS2:SL 10:0;O/15:0;O	[M+H]+	320	399	172	171	268	337	220	205	271	227	282	279	240	206	504	353	225	166	304	126	105	233	200	75	200	323	391	344	325	214	361	310	214	270	256	449	420	253	231	255	220	222	26.227
1325	4.928	494.554	Unknown	[M+H]+	513	355	336	395	468	376	316	298	359	516	314	359	328	275	402	397	344	270	665	488	422	384	384	423	387	393	469	347	453	514	353	385	418	390	327	361	333	405	351	394	391	460	12.7933
1326	1.586	496.341	LPC 16:0/0:0	[M+H]+	14190	14140	18341	20215	16350	7545	6294	4904	4577	4919	18270	19635	19995	18200	6795	7698	4467	6116	0	91	86	0	0	0	13149	9603	12362	11087	9666	12407	8460	9722	8844	9249	8959	8982	8521	9511	11223	11426	10670	12819	14.9933
1327	1.44	496.402	w/o MS2:DG 8:0_18:3	[M+H]+	1536	1821	1483	2422	1608	1189	1136	1314	1671	1317	2204	1709	2093	1657	1528	1431	1382	1287	1214	1061	924	1078	878	1230	1484	1413	1479	1571	1509	1981	1568	2089	1433	1331	1630	1908	1600	1480	1401	1408	1605	2018	14.4732
1328	12.169	496.41	Unknown	[M+H]+	1201	971	1192	1172	1211	1107	1255	995	1147	1514	1252	974	1291	1113	1123	1298	1143	1012	1167	1343	1250	1288	1127	1366	1064	1388	1242	1148	1505	1149	1143	938	1067	1058	952	979	1050	1275	1213	1198	1271	1062	13.027
1329	3.265	496.416	Unknown	[M+H]+	2936	3154	3262	3314	3215	3033	3214	2869	2889	2733	3583	2969	3119	3492	3471	3449	2635	2937	3373	2722	3166	3349	3173	3200	3686	3323	3412	3337	3227	3372	3357	2849	2863	2975	2818	2912	2762	2997	3421	3036	3434	3539	8.88323
1331	3.138	496.418	CAR 23:1	[M]+	3520	3471	3260	3314	3333	3625	2769	3340	3383	3258	3583	3629	3268	3492	3359	2841	3593	3574	3373	3634	3229	3574	2884	3200	3093	3323	3412	3341	3102	3295	3357	3258	3538	3102	3260	3214	3220	3276	3421	3566	3434	3038	4.56834
1332	2.972	496.424	Unknown	[M+H]+	3520	2858	3312	3339	3161	2780	3173	2749	2735	3035	3229	3629	3268	2901	3230	3333	2800	2832	3094	2545	3171	2787	3069	2953	3122	3180	3196	3341	3102	3424	2585	2678	2683	3102	2547	2891	3158	3276	3177	3566	3192	2874	9.49268
1335	1.586	497.345	Unknown	[M+H]+	4120	4056	4953	5629	4496	2066	1688	1869	1285	1596	4744	5248	5865	4944	1923	2363	1706	1904	46	51	0	0	0	0	3567	2598	3629	3189	2768	3439	2650	2539	2587	2936	2751	2682	2490	2551	3337	3279	3495	3383	13.7475
1337	3.276	497.441	w/o MS2:VAE 14:0	[M+H]+	1493	1680	1491	2006	1218	1598	1307	1296	1261	1256	1311	1574	1226	1954	1827	1983	1320	1450	1396	1561	1895	1367	1706	1865	1931	1389	1726	1505	1458	1590	1654	1260	1666	1956	1239	1809	1155	1729	1511	1580	1434	1867	14.8588
1338	3.069	497.446	Unknown	[M+H]+	1434	1910	1731	1596	1328	1637	1618	1464	1486	1390	1736	1518	1476	1677	1541	1270	1809	1836	1621	1579	1515	2195	1417	1336	1585	1701	1249	1994	1432	1313	2205	1399	1429	1454	1946	1723	1348	1345	1364	1921	1401	1860	17.9196
1339	3.39	497.451	Unknown	[M+H]+	1543	1387	1092	1199	1093	1605	1116	1304	1212	1646	1271	1052	1051	1453	1146	1206	1330	1465	1365	1787	1061	1218	1328	1632	1290	1210	1076	1505	1159	1057	1407	1120	1557	1681	1469	1418	1396	1953	1234	1673	1549	1068	18.1032
1340	3.163	497.455	Unknown	[M+CH3OH+H]+	1361	1416	1628	1360	1328	1637	1433	1562	1695	1498	1616	1645	1615	1449	1827	1278	1490	1502	1414	1519	1444	1962	1706	1865	1682	1420	1446	1379	1450	1359	1434	1363	1429	1471	1715	1617	1348	1345	1378	1638	1619	1578	8.40505
1341	12.468	497.461	Unknown	[M+H]+	385	678	848	905	747	760	744	656	647	899	719	704	850	790	717	845	740	641	902	663	909	959	734	703	739	773	705	841	719	939	717	827	810	673	737	773	595	654	706	744	816	739	10.4519
1342	1.604	498.344	Unknown	[M+H]+	901	879	1054	1074	1051	428	420	437	347	312	1021	1295	1164	1082	511	428	358	269	18	58	0	59	0	105	661	599	769	733	731	770	646	890	696	981	584	863	684	511	703	675	649	761	15.8365
1344	3.338	498.432	w/o MS2:DG 8:0_18:2	[M+H]+	978	914	695	562	619	488	703	891	552	458	695	548	445	647	472	473	496	519	688	535	325	447	438	532	312	704	516	585	666	612	450	638	643	574	539	517	569	508	852	363	589	482	21.9986
1345	12.9	498.905	Unknown	[M+H]+	630	483	504	589	496	494	539	542	503	612	527	618	500	681	632	514	563	596	533	681	561	689	516	617	513	587	486	644	522	483	562	657	596	426	581	527	646	648	522	622	513	631	12.1694
1347	3.046	499.433	w/o MS2:NAGly 10:0/16:1	[M+H]+	694	472	785	752	787	578	487	580	542	710	644	504	743	577	482	650	697	812	464	597	456	454	395	489	639	608	540	515	490	541	492	673	649	615	576	403	652	641	516	614	532	570	12.6375
1348	0.726	500.323	w/o MS2:LPC O-18:5	[M+H]+	118	82	155	122	155	466	270	485	360	7038	332	268	341	370	433	455	305	398	307	0	54	54	0	0	529	582	429	510	309	445	355	630	400	485	373	516	603	379	511	452	588	628	20.285
1352	5.849	502.489	w/o MS2:DG O-8:0_19:0	[M+H-H2O]+	1026	1332	1122	984	828	1535	1812	1471	1504	1130	1216	1690	1566	1250	1199	1168	1087	1219	0	0	0	0	0	0	1354	1021	1214	1306	1416	1383	1026	1165	1484	1251	1280	1308	1343	1303	900	1288	1169	1093	12.2835
1358	1.44	504.245	w/o MS2:PE 17:0	[M+H]+	376	513	235	363	318	379	121	315	486	330	309	338	339	341	294	267	283	424	0	0	0	0	0	0	288	413	290	299	239	289	352	365	394	417	351	329	379	354	271	396	375	312	15.3987
1359	3.541	504.402	w/o MS2:CAR 24:4	[M+H]+	1498	946	1474	1422	1344	1132	1463	1188	1085	1007	1242	1480	1595	1350	1157	1290	1024	857	550	534	475	364	477	406	1387	1195	1360	1191	1283	1310	1151	1066	1130	1070	1173	1431	1191	1105	1495	1189	1091	1268	10.376
1361	6.182	504.516	Unknown	[M+H]+	485	476	409	384	416	376	268	397	345	463	509	516	563	421	395	336	285	467	0	0	0	0	0	0	382	543	506	517	510	396	327	438	409	437	558	419	543	391	406	402	492	487	14.7867
1363	3.565	505.396	w/o MS2:VAE 13:0	[M+H]+	612	498	581	607	745	530	588	612	467	803	831	514	662	668	536	592	505	389	380	278	209	247	307	193	743	623	538	541	558	569	650	694	608	658	544	537	460	611	718	597	424	526	14.3134
1364	0.728	505.415	Unknown	[M+H]+	933	715	852	1322	1415	1138	1060	1643	919	1204	877	906	985	1200	1309	718	610	1126	195	13	20	0	0	0	1322	898	1346	1119	892	1246	887	903	807	891	700	793	1043	1720	1087	1071	1447	1362	25.0596
1365	0.727	506.412	w/o MS2:CAR 24:3	[M+H]+	414	343	458	404	445	444	530	369	411	496	377	624	390	451	582	322	237	363	162	0	0	53	55	54	575	358	751	427	424	528	406	571	270	346	378	447	408	390	622	415	420	506	25.1838
1366	3.512	506.433	Unknown	[M+H]+	528	471	412	607	271	397	242	275	455	399	564	360	503	502	372	481	533	203	118	124	104	241	332	334	397	499	753	404	511	598	258	397	354	471	524	208	473	356	370	444	419	439	27.8401
1367	5.491	506.493	Unknown	[M+H-H2O]+	1459	1506	1743	1673	1488	2434	2890	2243	1799	1548	1681	1851	2185	1941	2699	2179	1522	1902	0	0	0	0	0	0	2550	2415	2289	2140	2190	2451	1689	1582	1662	1859	1589	2003	1645	1815	2067	2230	2057	2349	15.6316
1369	0.555	507.135	Unknown	[M+H]+	486	413	473	480	438	0	0	0	0	0	514	424	543	378	0	0	0	0	0	0	0	0	0	0	193	249	160	162	234	272	287	216	287	237	241	235	374	181	174	264	80	187	28.8568
1371	10.865	507.48	Unknown	[M+H]+	414	429	539	380	364	663	718	604	581	290	849	740	817	723	593	367	627	387	0	0	0	0	0	0	630	579	560	530	662	573	530	452	458	551	512	563	459	667	495	679	471	473	13.635
1373	2.056	508.372	w/o MS2:RIKEN P-VS1 ID-4346 from Mouse_Feces_WT_N_Ctr	[M+H]+	1372	1669	1354	1341	2105	846	621	988	681	898	2392	1894	1693	1985	821	765	841	1128	0	0	0	0	0	0	1189	1300	1079	1002	988	963	1171	1229	1231	993	1094	1117	1099	1087	1087	999	1337	1118	9.7816
1374	2.761	508.383	Unknown	[M+H]+	507	440	434	526	616	167	190	51	83	76	537	511	538	529	290	273	173	232	0	0	0	53	0	0	261	180	405	300	469	332	308	357	353	241	248	320	415	274	282	245	297	337	22.6419
1377	0.56	509.149	Unknown	[M+H]+	853	935	970	795	797	0	0	0	0	0	885	1137	1065	884	0	0	0	0	0	0	0	0	0	0	491	428	497	472	600	331	381	506	504	503	479	536	427	523	450	482	459	308	15.3045
1379	3.373	509.309	Unknown	[M+Na]+	2036	2424	2016	1914	1902	1450	1100	1631	1270	1104	2241	3040	2899	2466	1061	996	1159	1129	0	0	0	0	13	0	1348	1582	1515	1947	2072	1429	1924	1895	1684	1637	1602	1853	1938	2014	1345	1871	1647	1294	14.6099
1383	2.083	509.38	w/o MS2:SM 8:0;2O/12:0	[M+H]+	420	575	607	732	549	294	247	222	334	272	824	788	547	729	440	311	395	408	0	0	0	0	0	0	436	557	390	460	340	483	453	491	449	372	396	473	514	444	476	377	512	398	12.8905
1384	7.038	509.492	Unknown	[M+H]+	399	503	542	277	513	269	273	365	166	286	557	570	707	596	188	174	324	280	180	0	70	97	0	52	301	367	306	337	263	220	436	404	346	358	390	405	360	511	342	332	525	417	20.866
1385	10.861	509.492	Unknown	[M+H]+	1888	1753	1869	1476	1403	2027	1998	1970	1519	798	2874	3513	3679	3057	1569	1239	1372	1094	163	51	0	113	0	0	1934	1978	1822	1903	1686	1980	1537	1760	1726	1768	1805	1941	1532	1950	1681	1811	1692	1884	7.75005
1386	11.268	509.495	Unknown	[M+H-H2O]+	2833	3553	2706	2316	3356	4147	4540	5114	4314	2538	7183	6038	5695	7478	3558	2088	3203	2277	69	0	0	59	57	15	3385	4703	3253	2768	3558	2905	4358	3261	2966	3016	3743	3437	3760	3674	4415	3116	3981	3537	15.394
1387	11.671	509.496	Unknown	[M+H]+	1191	1052	1150	986	1426	1912	1787	1243	1483	889	2001	2459	2577	1988	1114	681	1163	945	131	26	68	127	55	28	1669	1200	1476	1483	1197	1367	1159	1210	1166	1258	1130	1226	991	1166	1287	1483	1085	1403	13.4578
1388	5.239	509.504	Unknown	[M+H]+	1026	875	1016	1112	807	1125	836	1066	874	899	738	956	644	853	1310	1276	1024	968	2207	2021	1722	1803	1697	1157	1413	1279	1164	904	1067	1265	1326	1486	1460	1086	881	1307	839	1420	904	956	835	925	20.4478
1389	11.948	509.506	Unknown	[M+H]+	543	738	728	690	624	988	1025	941	685	534	920	1029	1240	955	828	678	480	645	314	92	104	208	239	295	781	753	725	1007	856	844	679	721	568	689	521	682	674	749	664	649	690	851	15.4821
1390	5.338	509.507	Unknown	[M+H]+	1566	1377	1334	1371	1350	1125	1003	1546	1382	1554	1464	1303	1156	1241	1310	1208	1505	1452	1524	2021	1722	1759	1697	1806	1413	1279	1163	1335	1559	1265	1326	1486	1460	1560	1364	1307	1269	1420	1199	1546	1251	1168	9.60962
1391	10.796	509.512	Unknown	[M+H]+	1888	1753	1900	1560	1621	2064	1998	2240	1551	887	2919	3513	662	3057	1352	1265	1423	1213	163	13	0	113	0	14	1934	1912	1822	1787	1686	1926	1857	1760	1846	1855	1857	1002	1343	1910	1681	2170	1701	2056	14.5986
1395	1.435	510.259	w/o MS2:LPC 16:4	[M+Na]+	980	1063	783	622	764	893	702	1033	1001	874	871	903	961	955	753	659	1018	776	108	0	0	0	0	0	743	1088	586	893	1036	718	880	899	807	1028	952	790	731	871	864	738	786	672	15.9329
1397	1.963	510.357	LPC 17:0/0:0	[M+H]+	50950	52290	46258	43057	38692	47447	36123	48972	49546	42600	48672	52771	54165	43439	34923	41609	94203	52645	155	0	15	0	0	0	53301	49752	41639	55587	56485	50086	51478	58987	56273	59722	56238	58115	51828	56440	40059	55154	43232	39682	12.6605
1398	2.826	510.39	ST 29:2;O;S	[M+NH4]+	2506	2462	2407	2034	2281	886	637	723	775	774	3178	3550	3267	2999	921	631	736	779	75	38	175	13	217	91	1434	1366	1482	1504	1364	1708	1492	1425	1691	1438	1614	1427	1247	1464	1235	1667	1279	1368	9.76147
1401	2.827	510.421	Unknown	[M+H]+	1467	1714	1970	2107	1567	819	289	585	773	464	1821	1425	3009	2043	392	430	313	409	147	84	255	54	190	117	1459	1330	864	636	1432	676	1150	1010	1296	1486	884	1421	976	796	719	1258	1067	1066	26.1358
1406	5.146	510.487	Unknown	[M+H]+	1903	2338	1980	1973	2895	1728	2322	2853	1999	2246	3171	2754	2260	3236	2423	1810	1827	2164	789	148	164	110	176	157	1886	2282	2290	1864	1892	1992	2528	1999	2102	1822	2114	2041	2364	1946	2619	1851	2523	2342	12.1115
1407	4.191	510.489	Unknown	[M+H-H2O]+	327	187	194	183	260	211	307	390	326	199	203	114	329	349	317	185	378	364	582	0	0	0	0	0	341	311	431	378	348	406	315	384	362	312	416	335	370	377	316	330	303	309	11.3294
1413	0.555	511.148	w/o MS2:PI 9:0	[M+H]+	392	555	519	472	558	0	0	0	0	0	515	684	911	614	0	0	0	0	51	0	0	0	0	0	214	224	241	284	284	425	305	253	184	257	283	262	242	254	174	349	218	390	24.4232
1415	1.959	511.361	Unknown	[M+H]+	13091	13580	12456	11815	10564	12998	9806	12657	14044	12144	12850	14270	13614	11818	9932	11130	24315	14503	1251	115	214	57	0	0	14919	13065	11603	14544	14912	12938	13576	15426	15405	15831	15161	16049	13882	15184	11248	14513	11627	11505	11.5055
1416	2.829	511.397	w/o MS2:NAGly 10:0/17:2	[M+H]+	858	923	784	838	919	448	329	462	286	272	1088	1026	1244	1045	311	218	374	471	172	66	99	52	147	56	484	808	524	606	736	469	663	583	554	559	676	595	476	656	527	653	682	709	15.7264
1419	3.488	511.468	Unknown	[M+H]+	871	511	793	663	657	639	712	662	845	677	757	872	732	831	786	771	637	736	952	703	730	914	743	812	632	945	703	694	810	702	803	879	815	762	657	699	712	731	700	683	844	707	11.1134
1420	3.391	511.478	Unknown	[M+H]+	790	761	719	690	657	868	712	1036	845	737	757	872	732	806	904	844	928	848	896	791	752	965	647	876	944	945	786	761	1029	777	850	805	815	805	834	785	835	731	700	801	955	836	10.1827
1421	3.19	511.481	Unknown	[M+H]+	657	737	553	638	737	595	657	606	801	689	728	770	532	595	618	761	777	782	741	854	662	801	752	700	742	719	638	553	659	893	733	581	608	641	644	722	605	640	617	580	777	595	12.8937
1424	5.147	511.494	Unknown	[M+H]+	801	856	1015	970	862	673	925	816	859	896	1226	883	836	1234	1158	731	786	862	406	161	73	60	147	111	895	1050	864	885	945	909	858	833	718	695	1005	1088	1014	1100	1047	660	1122	1012	15.1094
1425	0.791	511.504	Unknown	[M+H]+	987	1462	1097	1292	675	1481	1094	1028	887	921	1114	1102	1101	1018	1186	1097	709	935	60	0	0	0	0	0	1477	1000	1231	1405	1324	1444	1131	995	1174	1365	969	1082	863	1117	813	1191	1047	1148	16.7485
1426	3.407	511.504	w/o MS2:RIKEN P-VS1 ID-4396 from Mouse_Feces_WT_ABX_Ctr	[M+H]+	667	814	605	629	653	725	769	1157	505	666	772	819	757	915	647	965	873	946	1018	983	934	930	406	710	834	945	645	663	948	806	859	747	832	844	834	833	824	795	715	801	955	993	11.5592
1430	1.965	511.631	Unknown	[M+H]+	369	710	281	354	422	294	388	352	420	454	635	378	438	660	171	440	365	564	0	0	0	0	0	0	308	519	681	592	321	641	432	473	342	372	344	655	387	535	642	495	539	353	26.5337
1432	6.113	512.314	w/o MS2:LPE O-22:6	[M+H]+	209	281	236	299	156	586	623	566	577	436	261	433	520	288	417	382	371	335	0	51	0	0	0	0	519	526	495	463	436	478	439	452	449	652	387	405	432	494	503	488	505	526	12.2817
1433	1.951	512.364	w/o MS2:SL 10:1;O/18:3	[M+H]+	2284	2467	1941	2491	1774	2396	1625	2449	2141	1854	2060	2683	2016	2371	2229	2157	4638	2454	13	0	0	246	0	0	2521	2946	2317	2552	2626	2775	2813	3077	2983	2950	2866	3371	2417	2619	2140	2460	1804	1650	16.7796
1434	6.106	512.399	w/o MS2:ST 29:1;O;S	[M+H]+	884	737	786	863	822	903	796	867	810	897	906	990	642	671	797	862	1117	928	1000	964	1024	959	1066	917	836	748	885	933	892	988	869	881	881	1023	977	913	841	775	929	758	783	902	8.93513
1435	12.51	512.404	Unknown	[M+H]+	1239	1080	1298	1068	1172	1084	1098	1348	959	951	1165	962	1299	882	1285	1139	1221	1147	1234	1371	1133	967	1152	955	1187	944	1253	1338	1100	1307	1249	1078	941	1196	1031	1090	1153	1133	993	1107	1012	1174	10.3733
1436	3.141	512.412	Unknown	[M+Na]+	1981	2173	1845	1746	2234	1966	1888	2239	2342	2361	2055	2192	2216	2050	2107	1743	2014	1896	2086	2376	2116	2138	1763	2035	1680	2034	2096	1942	2072	2067	2162	2112	2134	1976	2081	2112	1922	2173	2095	1978	2344	2019	6.58028
1437	1.991	512.413	w/o MS2:DG 8:0_19:2	[M+H]+	1747	2271	2109	2309	2000	1966	1872	1944	2484	2077	2336	1806	2212	2459	2215	2561	2002	2447	1672	1540	1221	1591	1765	1208	2423	2391	2477	2111	2046	2601	3049	2573	2431	2400	2471	2629	2038	2385	1698	1739	1900	2304	14.6494
1439	4.72	512.503	Unknown	[M+H]+	846	515	462	509	513	639	653	649	685	536	473	422	587	722	840	504	673	528	220	97	189	268	264	110	977	841	794	963	966	1084	848	903	772	856	809	781	714	591	567	796	612	688	17.4015
1440	5.387	512.503	Unknown	[M+H]+	3072	4113	2695	2464	3746	857	866	797	729	640	4326	4065	3152	4126	788	840	519	626	86	236	323	204	248	68	1449	1947	1393	1591	1358	1408	1893	1733	1500	1924	1788	1579	1717	1416	1599	1318	1980	1583	13.3815
1443	2.014	513.422	w/o MS2:NAGly 10:0/17:1	[M+H]+	532	864	716	628	770	834	596	521	577	656	827	766	1102	730	575	1072	961	801	736	666	432	574	475	541	728	838	927	975	843	861	770	844	687	871	811	763	877	897	913	828	958	807	9.06613
1445	0.788	514.319	w/o MS2:SL 14:3;O/13:1;O	[M+CH3OH+H]+	279	376	381	446	439	636	529	605	354	564	303	515	425	398	535	536	432	373	912	969	755	555	643	695	502	361	551	474	489	400	361	439	435	524	565	409	489	462	398	555	328	542	15.8916
1446	3.747	515.358	DG 27:3	[M+Na]+	26981	41258	28364	31899	47643	25418	35051	34314	26066	30907	61764	52499	45195	73324	34587	24793	18901	22397	0	0	0	0	0	61	35135	51658	44845	30151	31754	39260	43678	32298	30449	28519	36995	34006	46579	31165	48549	29238	50537	48350	21.2689
1449	3.746	516.362	w/o MS2:NAGly 16:4/13:1	[M+H]+	8591	13063	9186	10033	13890	8570	10789	10335	8200	9443	19017	16139	13975	21530	10805	7698	6506	7295	0	0	113	0	13	0	11406	15618	13169	11223	9717	11452	12644	10433	9462	8939	10893	10169	14295	9963	13948	9353	14941	14312	18.1316
1450	4.65	516.426	w/o MS2:TG 8:0_8:0_10:0	[M+NH4]+	108	243	153	190	268	368	926	245	274	569	889	295	1181	548	3677	1817	517	293	95	76	87	0	67	98	816	745	738	592	605	698	574	558	625	597	595	561	563	623	656	769	616	603	12.2629
1451	3.107	516.464	w/o MS2:DG 8:0_19:0	[M+H]+	313	420	277	458	248	687	662	744	821	465	456	647	491	510	622	433	580	488	90	0	0	0	0	0	765	691	614	820	760	561	766	624	883	779	902	844	623	916	623	852	545	514	17.9014
1453	6.197	516.515	w/o MS2:DG O-8:0_20:0	[M+H-H2O]+	1664	1851	1417	1539	1511	1521	1286	1854	1641	1762	1762	1590	1452	1429	1494	1446	1240	1998	68	0	0	0	0	0	1545	1840	1335	1766	1651	1455	1989	1669	1828	1750	2024	1739	1616	1530	1737	1565	1740	1319	11.6202
1455	3.763	517.354	w/o MS2:SM 14:3;2O/7:0	[M+H]+	1803	2828	2023	2062	2953	1875	2244	2456	1741	1836	3957	3360	2955	4611	2182	1663	1421	1604	54	14	0	0	0	0	2302	2905	2813	2122	2298	2591	2956	2357	2214	2388	2491	2252	2710	2209	2927	2089	2884	3010	12.6883
1456	3.105	517.361	w/o MS2:SL 10:1;O/17:2	[M+H]+	424	346	372	252	295	240	320	508	530	402	453	363	376	421	283	330	322	527	75	84	74	82	0	52	349	378	456	432	486	477	448	319	399	337	393	344	425	415	254	313	473	347	16.7575
1457	0.728	517.413	VAE 14:1	[M+Na]+	730	737	858	1118	949	980	653	872	843	912	748	892	791	876	1205	546	537	855	14	0	0	0	0	0	1066	975	1097	939	832	958	920	633	863	705	816	746	736	792	1191	895	1308	1137	19.669
1458	4.66	517.428	w/o MS2:VAE 16:4	[M+H]+	14	0	53	52	51	0	212	54	54	219	485	154	467	0	1216	512	108	168	0	15	0	0	0	0	271	274	370	169	240	231	214	258	134	175	213	235	421	268	299	187	218	265	28.0525
1459	1.595	518.323	w/o MS2:LPC 16:0	[M+Na]+	370	489	614	569	508	209	165	230	130	204	640	640	554	623	154	199	324	272	0	0	0	0	0	0	295	238	338	405	295	338	309	458	277	262	417	243	346	455	376	389	284	431	20.9494
1460	1.484	518.329	w/o MS2:PC O-18:3	[M+H]+	442	489	517	315	508	304	102	110	141	152	614	452	431	623	331	255	153	255	0	65	0	0	0	0	246	381	234	482	400	544	342	377	252	446	548	561	529	325	402	263	284	359	28.5587
1461	12.305	518.411	Unknown	[M+H]+	2192	2384	2071	2421	1735	2123	1870	2214	2202	2241	2315	2471	2397	2395	1688	1917	2365	2355	2104	2266	1837	2175	1989	1933	2161	2169	2068	2218	2086	2152	2280	2266	2420	2188	2356	2440	2185	2198	1850	2140	2146	1841	7.26128
1462	0.727	518.412	Unknown	[M+H]+	331	209	368	360	328	422	256	333	272	463	216	309	244	366	513	210	116	505	511	0	0	0	0	0	465	273	376	390	314	469	406	298	326	249	296	233	254	309	361	386	348	426	20.8862
1463	12.515	518.416	Unknown	[M+H]+	2414	2219	2353	2107	2092	2238	2237	2442	2174	1855	2069	2211	2308	2058	2036	2114	2100	2386	2328	2317	2114	1833	2117	1630	2168	1936	2251	2164	2334	2409	2408	2360	2263	2346	2327	2307	2173	2221	2454	2328	1815	2305	7.19571
1464	3.443	518.418	Unknown	[M+H]+	2570	2614	2309	2528	2695	2602	3062	3216	2541	3338	2961	2532	2794	3009	2313	2432	2826	2755	9289	3078	3293	3013	2384	2948	3033	3460	2934	2253	2444	2824	3442	2425	2553	2769	3184	3299	2978	2519	3213	2649	3015	2768	12.4921
1465	12.703	518.42	Unknown	[M+H]+	2425	1664	1709	1900	2214	1888	2057	2516	2239	2324	2572	2332	1872	2071	1966	2073	2100	1895	2434	1872	2330	2201	2048	1939	2100	2275	1894	2091	1911	1785	2471	1784	1745	1775	2327	1838	2173	1660	2428	1819	2329	1952	12.8294
1466	3.845	518.42	w/o MS2:DG O-26:6_3:0	[M+H]+	11675	8125	10503	10800	7331	10559	10530	12466	9562	8827	8524	8282	11581	7990	9223	10979	9480	12311	9089	9525	11981	8579	10650	9621	11449	9031	9965	11304	11678	10694	8718	12296	11458	12168	12449	12211	9001	12900	10004	11710	8196	8746	14.0493
1467	3.684	518.42	Unknown	[M+H]+	9560	9179	7332	7905	8137	8248	7471	10592	9562	8519	9420	8415	9944	9735	7187	7838	11030	10787	10809	11241	8600	10337	6479	9621	9078	9721	7289	8823	9035	7567	9373	9947	9623	8866	10662	10106	9168	9876	7780	8092	8196	6358	12.6485
1468	3.946	518.421	w/o MS2:CAR 25:4	[M+H]+	11675	10687	10503	10800	9101	10559	10530	12466	10955	10312	12110	10841	11581	10736	9040	8396	11030	12311	10745	10936	9237	10173	10650	8920	11449	11520	8762	11304	11678	10694	11828	12296	11458	12168	12449	12211	10642	12900	9848	11710	9714	7878	11.9754
1469	12.604	518.422	Unknown	[M+H]+	2425	2219	2353	1685	2214	2238	2237	2516	2239	2471	2572	2332	2387	2071	1966	2187	2100	2386	2434	2423	2330	2201	2117	1939	2168	2275	1814	2164	2117	1880	2471	2360	2263	2346	2460	2307	2173	2221	2887	2328	1851	1683	12.7392
1477	5.262	518.489	Unknown	[M+H]+	2752	2398	3116	2908	2366	6088	7458	5352	5486	4044	2470	3612	3744	2989	5460	5522	4309	5768	198	72	353	425	124	143	5378	3829	5068	5093	5338	5075	3690	4329	4146	4742	3739	4123	3992	4154	3840	5233	3817	4443	13.6777
1479	6.158	518.506	Unknown	[M+H]+	607	693	611	471	370	683	519	589	517	574	551	501	561	524	556	570	889	669	874	764	730	563	986	788	522	516	685	554	619	662	578	702	568	577	579	577	494	595	618	497	620	600	10.0873
1487	3.728	518.603	Unknown	[M+H]+	432	247	556	380	399	859	546	769	374	369	697	432	581	842	361	552	720	336	548	940	496	617	64	365	629	647	480	745	396	617	475	475	257	576	658	601	571	803	482	379	276	392	28.6883
1490	3.893	518.622	Unknown	[M+H]+	544	342	463	452	316	399	471	346	310	548	573	364	538	211	512	342	238	652	529	550	551	467	334	429	784	527	434	758	616	573	468	486	124	648	463	494	655	598	358	501	475	483	28.5193
1492	12.401	519.402	w/o MS2:DG 27:1	[M+H]+	783	931	830	779	971	692	897	896	953	961	999	1034	953	946	1015	843	843	978	927	943	1140	1006	864	797	834	981	822	872	846	1015	873	878	933	822	872	1069	831	788	943	948	868	814	8.60228
1493	12.61	519.419	w/o MS2:VAE 16:3	[M+H]+	991	851	871	1129	1062	1028	897	942	992	1187	970	965	1132	992	882	937	1013	847	1042	924	962	938	718	867	1016	1030	1033	1060	962	741	1067	1033	928	1108	940	972	877	1062	1086	936	914	746	10.8749
1494	3.914	519.424	Unknown	[M+H]+	4094	4069	3624	3525	3454	3990	4017	4372	3916	3629	3952	3957	4261	4106	3498	4078	4138	4197	3985	3854	4346	3664	4016	3453	4152	4015	3309	4208	4167	4011	4578	4705	4145	4561	4698	4503	3916	4738	3789	4540	3620	3071	11.6281
1495	4.005	519.424	Unknown	[M+H]+	4094	4069	3624	3188	3645	3990	3479	4372	3916	3629	3952	3957	4261	4106	3498	2803	4138	4197	3985	3854	3178	3664	2826	3453	4152	4015	3249	3206	4167	3060	4578	4705	4145	4561	4698	4503	3916	4738	3727	2920	3620	3069	16.0131
1496	3.772	519.424	Unknown	[M+H]+	3832	3501	2999	2958	2990	3037	4017	3943	3615	3354	3570	2977	2818	3645	3528	3982	3978	4116	3546	3902	4346	4094	4016	3800	3313	3432	3662	3251	2940	4011	3366	3373	3731	3419	4185	3280	3552	3386	3789	3312	2992	3071	9.5473
1497	3.674	519.427	Unknown	[M+H]+	3832	3501	2999	2877	2990	3037	3206	3943	3615	3354	3570	2977	3708	3857	2544	3479	3978	4116	3546	3902	3480	3350	2510	3800	3370	3432	2769	3251	3317	2732	3366	3373	3731	3419	4185	3775	3552	3386	2800	3088	2992	2571	12.4368
1498	12.487	519.428	Unknown	[M+H]+	791	950	1032	819	1202	877	958	977	672	949	854	813	990	796	1111	890	891	884	1211	979	1326	1064	933	1058	1396	879	878	1086	966	1015	1047	1033	928	1050	876	1156	801	1160	1167	936	892	814	15.0581
1499	3.857	519.443	Unknown	[M+H]+	4094	4153	3624	882	3589	4143	4078	4372	3916	4171	3062	4043	4759	4891	3528	4171	4138	4197	3072	3854	4787	4094	4016	4003	4152	3337	3662	4080	4167	4337	4897	4705	942	4561	4698	4833	3916	4968	3789	4540	2829	3611	23.999
1504	1.296	520.342	LPC 18:2/0:0	[M+H]+	2877	2078	2683	2808	2326	1225	1043	561	795	710	2548	2627	2373	2617	1088	1443	806	1000	61	0	150	52	0	0	2035	1409	2126	1734	1542	1792	1444	1668	1751	1851	1653	1427	1428	1475	1702	1498	1575	1975	13.1691
1506	3.73	520.412	w/o MS2:SL 10:0;O/18:0	[M+H]+	1240	1045	1374	1213	1104	1241	1250	1275	1174	1135	1021	1044	1353	1113	1071	1304	1394	1206	1285	1321	1193	1197	1274	1296	1039	1236	1078	1191	1356	1128	1099	1366	1213	1222	1267	1168	1125	1255	1325	1162	1087	970	9.20761
1508	4.053	520.413	Unknown	[M+H]+	1100	1424	1067	1179	1168	1134	1069	1103	860	1106	1291	1015	957	1230	1116	985	968	964	1308	907	1096	1163	886	1085	1069	1205	1050	1497	1014	1144	1328	997	1384	1057	1126	1047	1018	1204	1168	1008	984	1170	12.6901
1509	3.908	520.422	Unknown	[M+H]+	1316	1573	1282	1179	1342	1315	1250	1351	1492	1106	1291	1244	1343	1361	1327	1701	1527	1534	1308	1787	1346	1163	1107	995	1366	1567	1150	1497	1369	1359	1328	1356	1471	1396	1812	1424	1344	1643	1317	1295	1306	1057	12.2152
1510	3.611	520.427	Unknown	[M+H]+	1240	1472	1159	1213	1102	1209	1129	1275	1174	1676	975	1075	1353	1113	968	1226	1253	1302	1114	1125	1018	1234	814	938	1182	1386	1462	1165	1356	1355	1099	1544	1742	1297	1441	1330	1362	1203	953	1088	1087	898	16.6092
1511	3.848	520.431	Unknown	[M+H]+	1316	1145	1282	1034	1468	1315	1250	1351	1492	1431	1132	1383	1144	1375	1511	1701	1512	1411	1483	1787	1346	1242	1137	1109	1284	1608	1150	1324	1369	1414	1031	1356	1471	1629	2091	1424	1434	1745	1536	1295	1097	1057	18.5594
1512	5.547	520.433	w/o MS2:CAR 25:3	[M+H]+	577	791	572	619	497	461	459	440	496	532	548	408	531	444	478	475	593	558	674	877	851	744	924	758	553	567	597	511	586	480	364	478	473	708	522	522	649	517	444	579	437	544	15.2381
1513	5.231	520.501	Unknown	[M+H]+	1345	1201	1654	1457	1449	2544	2795	1984	2011	1573	1597	1776	1769	1934	2683	2284	1567	1989	246	106	0	204	80	205	2287	1545	1977	1792	2253	2203	1331	1588	1411	1819	1469	1641	1935	1660	1877	1936	1566	2140	16.4056
1514	4.308	520.508	Unknown	[M+H]+	788	898	920	906	1028	691	941	995	753	963	1317	1369	1395	1240	1071	816	1258	882	90	198	59	266	128	234	798	956	1005	707	805	961	1108	667	833	971	969	976	1057	1089	993	908	1105	1043	13.9266
1515	5.849	520.511	Unknown	[M+H]+	74814	77260	78747	64532	50576	107927	96018	92963	94434	58599	80985	109994	118205	82098	72564	79088	77211	94447	148	100	99	255	164	69	89350	63086	73781	92731	91933	91364	68310	85376	89109	89798	82095	88402	73728	89828	57245	92234	61386	66058	15.4192
1523	4.12	521.448	w/o MS2:VAE 16:2	[M+H]+	445	517	536	351	442	462	345	253	324	354	640	679	723	723	406	365	408	300	460	251	110	241	231	237	460	564	340	444	477	483	397	378	429	409	337	520	374	564	578	378	316	508	18.6358
1529	1.743	522.357	LPC 18:1/0:0	[M+H]+	5166	6137	3916	4306	5287	2789	1814	2504	2378	2458	7650	7504	6325	7044	2208	2213	2373	2961	0	0	0	0	0	0	3771	4602	3467	3342	3827	2886	4059	3949	3473	3594	4218	3762	3917	3809	3505	3774	3779	3106	10.6605
1533	6.091	522.528	Unknown	[M+H]+	2014	1597	1716	1488	1265	660	691	505	580	431	1717	2108	2328	1772	594	435	645	319	0	0	0	0	0	0	1124	1070	823	1043	1333	1100	849	879	874	1104	729	934	656	960	830	1045	950	1237	17.8452
1534	5.586	522.59	Unknown	[M+H]+	900	836	733	873	1527	873	559	684	838	721	745	663	916	555	570	696	783	716	888	699	683	739	785	764	718	577	735	826	1024	849	777	897	861	825	759	688	686	621	557	645	787	541	17.2497
1537	5.611	522.623	Unknown	[M+H]+	752	953	818	818	906	587	667	408	864	659	651	709	908	489	436	640	827	445	683	517	716	466	441	618	722	578	438	837	1024	866	591	831	827	825	621	797	493	591	604	656	511	624	22.6866
1540	1.736	523.357	Unknown	[M+H]+	1588	1812	1703	1262	1628	852	763	834	791	834	2349	2283	1738	2177	818	904	798	937	114	0	0	0	0	0	1078	1411	1013	1197	1326	1323	1338	1274	1164	1055	1242	1084	1169	1299	1093	1021	1280	977	11.0939
1542	6.402	523.456	w/o MS2:VAE 16:1	[M+H-H2O]+	397	364	555	441	383	437	341	381	335	427	466	495	625	370	215	251	314	270	53	0	0	0	0	0	480	367	289	418	355	464	355	544	343	355	290	596	403	256	531	384	325	258	25.425
1543	5.039	523.468	Unknown	[M+H]+	112	146	172	195	142	164	199	198	188	247	90	260	165	279	70	167	129	122	71	0	0	0	0	0	272	173	284	193	190	183	178	207	167	251	204	211	296	207	280	307	268	197	20.7391
1544	4.595	523.468	Unknown	[M+H]+	569	473	821	436	659	633	780	796	738	633	1029	834	773	1106	1159	658	505	633	0	0	0	0	0	0	803	870	1099	720	606	741	843	774	683	678	702	735	788	673	1068	752	847	797	16.1948
1545	11.255	523.47	Unknown	[M+H]+	695	1002	626	588	786	1026	1182	1252	1012	643	1406	1439	1536	1771	942	592	906	747	0	0	0	0	0	0	876	1068	870	1143	994	1074	1030	1117	772	807	1032	1000	1201	842	1090	804	1024	916	13.0995
1546	10.675	523.472	Unknown	[M+H]+	1176	1589	922	863	1134	1784	1744	1912	1581	1119	1976	2182	2152	2345	1488	1108	1397	1116	97	0	0	0	55	51	1297	1630	1176	1423	1327	1445	1735	1422	1227	1382	1517	1530	1495	1436	1325	1551	1509	1222	10.3004
1547	10.304	523.474	Unknown	[M+H]+	1034	1044	1220	750	817	2264	2286	1799	1459	811	2147	2585	2775	2361	1545	1247	1067	1370	0	0	52	15	0	0	1747	1414	1620	1640	1656	1721	1444	1375	1403	1546	1494	1596	1428	1634	1523	1629	1316	1434	8.24779
1548	11.457	523.504	Unknown	[M+H]+	493	458	352	279	448	677	729	724	774	234	802	762	769	832	552	191	423	341	15	0	0	0	0	0	526	484	600	498	546	599	385	488	558	502	604	557	711	631	443	421	647	490	15.6124
1551	1.678	524.331	w/o MS2:PC 8:0_9:0	[M+Na]+	294	295	319	432	127	299	178	273	431	315	262	335	546	339	182	437	348	261	0	0	0	0	0	0	280	273	318	243	452	303	294	192	153	308	338	341	199	280	169	402	340	270	26.9998
1552	2.218	524.334	PE 20:0|PE 10:0_10:0	[M+H]+	20677	18559	21201	21120	15011	21163	17547	19150	19819	16263	15912	21120	21377	15189	14821	18199	28057	22173	0	0	0	0	53	0	23792	17836	19273	24551	24661	22230	17515	22166	22361	22280	20196	22647	18721	24167	15376	24302	15860	18279	14.6815
1553	2.413	524.372	LPC 18:0/0:0	[M+H]+	13900	14558	18058	19212	18211	4743	4471	3485	3648	3804	19207	19907	19735	22417	5107	5206	3359	4183	0	66	52	0	0	0	10685	9170	11205	9582	8835	10945	10616	8137	7908	8406	8173	8334	8404	8360	10809	9734	9820	11393	12.7638
1558	10.304	524.467	w/o MS2:CAR 25:1	[M+H]+	410	581	643	337	571	925	856	867	553	257	929	1206	1064	1002	629	560	455	526	0	0	0	55	0	0	761	567	696	772	757	653	652	628	615	653	571	750	565	701	662	661	530	602	11.2203
1559	11.251	524.474	Unknown	[M+NH4]+	361	385	367	146	325	501	640	510	506	297	842	657	746	745	324	306	457	300	0	0	0	0	0	0	505	494	466	539	457	524	407	401	394	418	359	558	480	434	453	354	486	361	13.9274
1561	10.664	524.481	Unknown	[M+H]+	512	727	534	290	702	710	648	921	647	527	857	899	1007	1057	632	657	533	651	96	0	0	54	0	0	669	818	672	609	542	614	817	763	638	670	608	632	700	834	565	927	674	385	18.6037
1562	4.558	524.482	Unknown	[M+H]+	291	335	381	208	502	401	569	308	351	537	489	425	421	670	468	431	284	406	138	106	55	0	0	0	372	456	432	370	302	468	547	400	351	476	367	415	491	416	623	457	507	379	17.8611
1564	5.49	524.505	Unknown	[M+H]+	1106	790	917	846	851	1449	1877	1143	1331	945	1011	974	1117	1184	1358	1327	796	1237	0	0	0	0	0	0	1303	1329	1484	1096	1326	1272	1270	1058	967	1115	1057	1123	1027	1146	1456	1307	1116	1264	12.2774
1566	6.496	524.532	Unknown	[M+H]+	696	913	632	491	821	751	635	737	791	630	1154	1075	1218	1005	677	451	630	638	0	0	0	0	0	0	569	863	969	646	556	835	631	786	968	590	842	833	609	789	636	585	757	707	18.473
1567	2.396	524.55	Unknown	[M+H]+	469	691	563	1143	350	322	293	144	144	107	185	1277	1223	646	199	366	119	318	0	0	0	0	0	0	537	396	490	710	741	410	524	596	505	558	540	339	709	734	326	590	348	403	26.159
1571	2.219	525.368	w/o MS2:DG 28:5	[M+H]+	5322	4373	6406	5571	4072	5872	1770	2348	4432	4035	4631	6380	5518	4653	3650	4529	5977	3779	349	0	0	13	0	0	5010	4253	5565	5785	6855	5881	5266	6320	6144	6109	3278	6702	4418	2526	4661	6291	2754	2796	28.1119
1572	2.406	525.378	SL 26:0;2O|SL 12:0;O/14:0;O	[M+NH4]+	4297	4136	5092	5983	5702	1658	1430	1505	1097	1608	5516	5902	6176	6474	1719	1577	1680	1849	338	0	0	0	0	0	3489	3011	3651	2873	2824	3344	2430	2501	2699	2489	2644	2451	2787	2549	3028	2977	3022	3557	13.4202
1574	1.17	525.394	w/o MS2:SL 10:0;O/16:0;O	[M+H]+	93	127	77	223	266	178	161	345	223	604	245	157	340	332	342	172	354	176	94	0	0	0	0	65	108	242	318	241	182	122	186	206	236	172	232	241	255	219	314	249	262	252	24.655
1579	2.22	526.34	w/o MS2:SL 11:0;O/18:4	[M+H]+	1160	1282	1335	1327	1098	1369	828	934	1381	1081	1049	1501	1566	1012	579	988	1651	1405	60	0	0	0	60	0	1381	976	932	1516	1547	1265	1383	1252	1357	1393	1388	1514	1187	1520	666	1470	1061	1158	18.9074
1580	2.322	526.412	w/o MS2:CAR 26:7	[M+H]+	2687	2944	2369	3415	3159	2398	3148	2933	2977	3076	2966	2921	2639	3299	2838	2371	3043	2500	3066	2599	2897	2835	2326	2627	2362	2945	3296	2351	2524	2566	2867	2718	2960	2593	2709	2790	2688	2824	2955	2611	2924	2606	8.57262
1581	5.17	526.427	DG 28:2|DG 8:0_20:2	[M+NH4]+	875	1039	939	1037	1168	827	891	1280	783	1185	835	896	815	976	1129	1039	1251	1175	1912	1933	2160	1610	1735	1599	1117	1051	1062	976	1077	1007	972	837	895	793	887	1067	1058	874	1050	870	964	1157	10.6064
1582	12.561	526.429	Unknown	[M+H]+	1760	1898	1848	1705	1540	1713	1727	1741	1757	2049	1878	1847	1886	1800	1727	1829	1908	1920	2044	1959	1680	2133	1948	1798	1852	1621	1985	1698	2103	1933	1990	1995	1867	1839	1808	1874	1880	1926	1592	1617	1705	1585	8.57203
1583	3.227	526.43	DG 28:2|DG 14:1_14:1	[M+NH4]+	3359	3527	3947	4476	4359	3737	4140	4502	4205	4226	4119	3318	3369	4177	4004	3828	3617	4680	4342	4334	4409	4775	4295	4439	3990	4147	4435	3583	3768	4033	4480	3507	3413	3526	3385	3250	4104	3257	4573	4374	4534	4470	12.1474
1584	3.126	526.431	DG 28:2|DG 9:0_19:2	[M+NH4]+	3922	4363	3827	3850	4359	4042	3653	4502	4205	4226	4119	4038	4091	4177	3370	3375	4036	4680	4342	4334	3635	4775	3850	4439	3822	4176	4435	3974	4321	4429	4480	4336	4049	3828	4284	4324	4104	3922	4573	4374	4534	4470	5.70867
1585	12.706	526.431	Unknown	[M+H]+	1853	1734	1829	1801	1871	1613	1779	1741	1757	2049	1878	1600	1452	1800	2003	1696	1980	1558	2044	2013	1677	1803	1710	1813	1818	1859	1890	1559	1628	1876	1676	2074	1574	1421	1621	1636	1880	1490	2229	1690	1790	1837	11.6539
1590	12.473	527.435	Unknown	[M+H]+	3511	2924	3911	3741	3440	3347	3360	2965	3008	2894	3002	3266	3469	3622	3493	4116	2766	2975	3229	3549	3701	3430	3390	3329	3553	3080	3491	3373	3675	3646	2942	2882	3374	3414	2944	2864	2877	3586	3426	3424	3636	3386	8.8649
1591	3.033	527.439	w/o MS2:NAGly 10:0/18:1	[M+H]+	3845	3496	3665	3424	3027	3587	3602	3240	3460	3671	2891	3777	3883	2822	3283	3718	3151	3797	3150	3470	3571	3224	3531	3280	3736	3873	3436	3967	3802	3552	4428	4203	3793	3600	4101	3994	3094	3813	2930	3657	3041	3310	11.0339
1592	12.03	527.463	Unknown	[M+H]+	2955	3267	3099	2474	2602	3193	2559	3038	3049	3170	3931	2830	3248	3048	2484	2583	3026	3025	3281	3419	2499	3373	2127	2861	3011	3003	2518	3135	2577	2696	3104	2903	2930	2943	2817	2952	2753	2868	2578	2852	3313	2455	7.99506
1593	4.36	527.512	Unknown	[M+H]+	728	118	538	557	346	574	367	537	982	554	594	1040	771	660	699	629	810	426	692	530	237	470	451	667	649	753	853	597	741	775	605	450	868	249	533	442	569	654	461	626	707	618	25.2588
1595	3.166	528.432	w/o MS2:RIKEN P-VS1 ID-4667 from Mouse_AdrenalGlands_WT_N_Ctr	[M+H]+	1187	1332	966	1040	1138	1008	1156	1295	1314	1248	1321	1218	1243	1083	1216	1014	1256	1358	1546	1383	1281	1392	1353	1252	1195	1043	1093	1341	1269	1180	1211	1248	1313	1049	1239	1243	1270	1399	1294	1069	1632	1237	11.2644
1596	12.672	528.439	Unknown	[M+H]+	1209	1366	1067	1225	1270	1129	1177	1242	1277	1260	1272	1342	1270	1226	1193	1149	1233	1284	1593	1115	1057	1251	1096	1206	1070	1256	1184	1262	1050	1337	1142	1311	1373	1266	1328	1184	1150	1462	1171	1273	1204	1040	9.34481
1598	3.064	529.443	w/o MS2:NAGly 10:0/18:0	[M+H]+	397	325	407	350	343	455	419	459	435	340	436	483	398	475	401	305	441	496	420	460	448	353	304	418	464	321	263	420	411	400	432	420	503	407	284	454	369	464	404	368	357	328	16.3696
1601	4.497	530.454	w/o MS2:TG 8:0_8:0_11:0	[M+H]+	228	340	169	426	303	455	453	408	532	395	328	381	394	413	432	408	389	425	59	58	0	0	14	0	291	352	241	281	297	231	339	416	172	355	318	416	401	359	326	300	371	340	20.0925
1603	4.637	531.411	Unknown	[M+H]+	915	1124	956	1158	1042	990	1007	839	794	1071	881	1089	1018	1017	1042	1025	1187	1008	595	523	541	657	557	533	1064	1057	1241	890	852	1203	1196	848	1043	726	1091	798	1108	995	966	883	1039	981	14.4978
1604	4.513	531.437	Unknown	[M+H]+	258	368	708	669	879	749	455	757	948	1103	713	781	1025	512	470	712	991	626	287	351	375	365	273	540	564	418	890	581	533	402	615	507	397	1053	752	692	812	726	647	620	703	584	26.767
1606	1.959	532.34	LPC 17:0	[M+Na]+	2227	2291	1934	2151	1640	1947	1681	2014	2096	1640	1711	2352	2112	1830	1429	2084	7450	2235	0	0	0	0	0	0	2557	2110	2150	2723	2631	2483	2226	2635	2735	2672	2451	2822	2089	2718	1720	2408	2095	2006	13.1541
1607	3.372	532.385	w/o MS2:LPC O-20:3	[M+H]+	319	276	251	360	555	399	162	352	217	242	360	512	533	398	154	381	132	174	25	15	52	14	59	15	251	176	236	307	312	262	368	278	540	306	277	234	296	262	182	366	266	181	29.8004
1609	3.907	532.434	Unknown	[M+H]+	605	601	499	666	407	583	625	723	551	678	467	475	531	426	505	391	520	565	567	573	544	606	489	445	769	516	696	727	789	611	642	567	558	513	703	612	647	674	625	568	603	408	15.3459
1610	4.019	532.435	w/o MS2:CAR 26:4	[M+H]+	605	637	431	666	415	583	595	723	551	656	576	533	441	608	481	492	520	565	720	459	615	606	366	570	769	744	539	617	696	630	678	567	531	513	703	558	527	699	666	443	527	502	15.6895
1612	6.533	532.525	Unknown	[M+H]+	600	663	532	492	688	622	637	607	625	735	636	523	505	545	585	510	758	481	1053	760	769	819	791	689	645	711	544	522	531	678	658	690	593	476	539	520	625	645	662	598	648	467	12.6968
1615	10.899	533.492	Unknown	[M+H]+	378	439	433	431	298	644	536	548	520	133	655	1022	691	678	440	297	482	261	0	0	0	0	0	0	646	472	436	589	427	516	470	731	623	444	499	558	572	577	536	524	436	810	19.1406
1616	3.953	534.481	Unknown	[M+H]+	158	293	272	230	293	292	232	325	253	318	72	141	218	376	443	295	466	287	111	230	163	247	205	203	260	293	284	382	362	377	501	321	347	358	384	289	387	315	438	370	384	218	19.1269
1617	4.967	534.483	Unknown	[M+H]+	396	447	625	463	639	588	711	544	447	447	520	626	765	712	471	479	376	558	314	117	69	57	96	94	763	572	761	674	626	552	598	584	537	515	575	495	464	718	569	560	513	622	14.5594
1618	6.194	534.525	Unknown	[M+H]+	117881	138545	93437	97155	120875	100539	82436	137008	132301	140980	127470	125978	113873	122954	101976	82321	87382	140978	285	69	50	93	100	63	102948	146220	95965	118144	103183	97854	144323	140562	132448	127299	142976	139809	145799	135485	123922	103263	130975	98013	15.1879
1622	7.072	535.504	Unknown	[M+H-H2O]+	303	470	529	329	376	280	292	483	313	251	658	648	717	713	365	284	369	312	0	0	0	0	0	0	515	354	388	280	423	338	299	394	403	312	353	388	338	452	589	374	452	238	22.0546
1623	5.002	535.505	Unknown	[M+H]+	261	381	336	266	217	615	498	426	496	491	368	504	423	253	492	603	646	560	172	53	0	0	0	0	507	242	281	371	384	459	427	427	441	353	358	389	357	431	307	303	370	375	17.6371
1624	10.856	535.511	Unknown	[M+H]+	1933	1813	1920	1480	1628	3127	2742	2816	2235	1193	3357	4179	4127	3516	2188	1646	1854	1437	0	0	0	0	0	0	2617	2190	2291	2901	2661	2807	2074	2287	2537	2273	2433	2537	2165	2608	2143	2567	1886	2339	11.1378
1625	11.677	535.511	Unknown	[M+H-H2O]+	821	1276	994	921	913	2131	2096	1643	1390	780	1957	2180	2163	1720	1290	824	1047	834	0	0	0	0	0	0	1811	1571	1490	1499	1532	1662	1031	1332	1224	1508	1170	1476	1148	1542	1594	1490	1138	1435	14.5612
1626	11.268	535.513	Unknown	[M+H]+	3445	4331	3488	2673	3972	7056	7540	8314	7165	3745	8272	7686	7226	9070	5978	3525	5391	3455	0	0	0	0	0	0	5201	7153	6072	4893	5755	4899	6053	5355	4794	4842	5308	5527	6088	5353	6541	5219	6866	5701	12.3727
1627	11.942	535.514	Unknown	[M+H]+	505	467	446	341	207	1127	1026	617	774	421	702	826	954	841	844	471	569	525	0	0	0	0	0	0	699	731	776	614	712	773	572	555	698	633	537	590	567	753	672	709	510	831	14.1709
1638	4.29	536.491	Unknown	[M+H]+	542	428	399	268	479	335	350	355	203	253	388	325	418	487	472	322	276	337	93	58	0	0	0	84	443	519	495	532	530	561	533	551	487	530	532	467	311	639	409	379	421	469	15.6164
1640	5.528	536.504	Unknown	[M+H]+	2732	2088	2771	2349	2083	2247	2397	2041	1721	1059	2950	3504	3792	2901	1932	1989	1463	1560	59	0	0	0	145	53	2722	1737	2324	2294	2479	2730	1874	2296	2257	2327	1795	2079	1919	2128	2074	2390	1789	2181	13.5107
1641	5.252	536.504	Unknown	[M+H]+	2062	1970	2087	2157	1797	4192	4969	3666	3603	3128	1937	2124	2520	2240	3863	3852	2714	3886	0	0	0	0	0	0	3915	3069	3582	3524	3579	3632	2696	3106	3375	3328	2871	3088	2622	3250	2605	3346	2631	3062	12.2638
1642	11.274	536.513	Unknown	[M+H]+	1545	1778	1651	1144	1868	2690	3023	3167	2551	1703	3553	3168	3249	3793	2463	1483	2224	1732	0	0	0	0	0	0	2292	2711	2407	2070	2281	2209	2758	2162	2043	2086	2266	2579	2511	1887	2747	2029	2674	2384	11.6871
1643	5.257	536.53	Unknown	[M+H]+	636	680	2101	2105	888	4192	4969	3392	3603	2847	1923	2067	2703	2317	3848	3652	3201	3933	52	0	0	0	0	0	4056	2644	4213	3555	3496	3435	2710	3774	3012	3374	2811	3117	2391	1978	2529	3305	659	3172	27.3777
1644	11.266	536.539	Unknown	[M+H]+	1436	1382	804	1208	1720	2690	2762	3354	2701	1684	3603	2871	2940	4312	722	1094	681	1768	0	0	0	0	0	0	2466	2556	1465	2012	2449	1005	2758	2122	2348	2429	2300	2276	2206	1734	2778	2003	2646	851	25.9223
1648	6.201	536.703	Unknown	[M+H]+	790	208	467	596	815	668	621	397	613	1009	713	630	858	551	833	563	391	523	0	0	0	0	0	0	691	376	505	494	351	816	944	467	689	522	390	728	657	652	455	646	476	564	27.6489
1649	6.197	536.732	Unknown	[M+H]+	542	420	675	865	760	545	563	569	544	531	861	899	884	348	767	571	474	684	0	0	0	0	0	0	572	522	505	521	553	708	372	743	745	553	439	462	503	617	529	565	525	463	18.2779
1650	6.227	536.798	Unknown	[M+H]+	409	360	392	533	462	305	588	384	538	297	357	276	348	315	289	356	233	454	0	0	0	0	0	0	487	472	429	362	324	313	297	275	376	328	330	343	435	418	410	416	423	325	16.5806
1651	6.193	536.826	Unknown	[M+H]+	400	337	431	505	197	410	388	312	327	570	370	244	320	422	329	310	170	374	0	0	0	0	0	0	468	389	249	496	362	325	356	289	302	531	251	118	369	366	399	239	484	338	29.544
1653	2.472	537.325	Unknown	[M+H]+	770	801	786	723	653	712	1294	1040	1058	990	970	979	1137	971	975	926	705	1464	0	0	0	0	0	0	974	746	869	1155	987	1246	758	1004	873	975	937	867	811	908	698	1112	730	1122	16.7883
1654	3.747	537.34	Unknown	[M+Na]+	37003	48311	39832	46034	64239	35503	49277	45834	37447	43936	72858	56381	51622	80377	52407	37038	29365	32413	58	0	0	0	0	0	43650	62585	59571	39772	39272	47692	57662	41592	38127	37589	45396	38895	57482	39001	61809	40403	65086	62449	21.3772
1657	5.575	537.524	Unknown	[M+H]+	3224	2675	3190	2657	2416	9338	7286	7180	6875	4884	3809	4367	4472	3898	6098	6334	5683	7514	92917	576	496	423	486	728	3940	3254	3347	4510	3978	3776	3498	3724	3873	4110	3680	3916	3585	3887	3155	4249	3125	3177	10.6527
1658	7.719	537.526	Unknown	[M+H-H2O]+	3711	3126	4284	3882	3654	4390	4506	3548	3720	3390	4278	4256	4447	4351	4119	3710	3472	3605	2981	2271	3009	3066	3163	3071	4235	3489	4132	3780	4246	4509	3360	3683	3921	3867	3765	4089	3372	3902	3816	4003	3774	4005	7.78023
1659	11.673	537.527	Unknown	[M+H]+	13372	11601	13623	10798	11846	39460	39237	26744	21369	11217	21403	24653	27256	21537	20631	15034	16788	12660	2631	2255	2976	2576	3103	2701	25588	17531	25499	24069	23715	24819	16087	18646	18587	20141	17163	22076	17887	20821	20051	24224	18322	22621	14.9594
1660	12.062	537.527	Unknown	[M+H]+	9081	9057	7334	6466	8063	11868	11073	12076	11953	9162	11277	13151	11102	10681	9347	7272	10187	9107	6873	5702	4756	6144	5392	5531	13430	10171	8804	12597	8571	8059	9383	11102	8888	11761	9830	10007	10555	9839	8818	12295	9653	8411	15.3672
1661	11.261	537.529	Unknown	[M+H]+	7197	8625	7353	6709	8064	11134	12617	12527	11214	7576	13620	12268	11538	14754	9390	6864	9207	7495	2899	2970	2792	2862	2458	2903	9259	11483	9992	9052	10641	9243	10596	10132	9822	9493	10052	9945	10528	9670	11464	9076	10869	9873	7.37755
1662	5.684	537.532	Unknown	[M+H]+	1454	1100	1243	1036	1183	2933	2722	2717	2962	2224	1399	1633	1767	1484	2538	1677	2387	2886	112350	782	586	722	721	728	1278	1307	1310	1732	1372	919	1648	1447	1401	1295	1310	1520	1667	1464	1831	1926	1459	1478	16.0833
1663	11.948	537.534	Unknown	[M+H]+	9081	9057	9614	8628	7891	18164	18313	10608	11953	7573	11463	13151	14311	11911	11465	9970	10187	9107	4942	4128	4973	4665	5392	4289	13430	10178	13174	12597	12677	12874	9604	11102	11018	11761	9830	11702	10000	12302	10701	12295	10322	12776	10.8303
1665	12.62	537.536	Unknown	[M+H]+	5515	5092	4846	4571	4890	5090	4406	5650	5198	5514	5498	5660	4986	5412	4743	4310	5410	5639	5493	5490	4376	4792	4356	4705	4724	5444	4317	5488	4529	4576	5461	5526	5421	5907	5650	5133	5394	5619	5227	5429	4874	4306	9.46999
1666	12.487	537.537	Unknown	[M+H]+	5515	5647	5545	5838	5670	5090	5480	4696	5198	4712	4688	4885	5265	4708	5932	5568	4565	5639	5164	4685	5711	5568	5535	5754	5686	4645	5886	5488	5733	5796	4532	5526	5421	5907	5650	5133	4813	5619	5659	5429	5604	5798	7.57956
1667	6.046	537.537	Unknown	[M+H]+	75804	66125	90022	93998	84993	72642	85359	60418	63950	72320	68841	62722	69528	68169	85995	87436	71631	66229	123011	63078	93980	78420	96174	77916	87006	75765	92436	75306	87646	87367	69579	67577	71553	75985	63558	64725	65332	67456	84207	79861	76682	91367	12.4761
1668	12.307	537.537	Unknown	[M+H]+	6653	6216	5840	5588	5670	6333	5463	6376	6469	5920	5955	6777	6405	5818	5295	5271	6344	6315	6226	5842	5032	5568	5198	5754	6062	5951	5984	6816	5391	5458	6163	6632	6661	6745	6738	6826	6037	6368	5659	6132	5604	5257	8.49173
1669	5.412	537.537	Unknown	[M+CH3OH+H]+	621	640	687	610	624	815	865	826	808	737	765	818	667	851	913	1014	583	905	104625	467	410	428	402	343	896	766	672	809	802	940	706	562	626	980	858	726	633	641	791	540	695	560	17.9077
1670	12.155	537.545	Unknown	[M+H]+	6172	6400	6902	6716	8063	8539	9241	8362	7743	9162	7970	7794	7653	8365	8801	7478	6934	6612	6873	5702	6292	6144	6564	5531	7637	10613	8522	6816	8318	8255	9875	7044	7083	6745	6645	7237	10555	6368	8266	7132	9653	7882	16.7508
1685	11.656	537.707	Unknown	[M+H]+	971	295	549	645	520	779	405	826	369	155	1794	1125	594	889	580	753	523	917	80	0	69	15	0	54	1009	1445	836	948	859	967	833	1301	526	737	1041	1080	609	978	1129	1178	1037	1219	23.565
1688	11.995	537.748	Unknown	[M+H]+	283	415	333	134	304	833	350	35	577	741	337	627	717	489	706	331	558	404	0	84	0	0	59	90	277	302	677	489	631	550	501	666	517	428	476	404	404	539	479	550	645	486	22.582
1694	2.472	538.333	Unknown	[M+H]+	318	360	363	231	256	182	376	377	369	386	344	354	343	347	299	393	316	470	0	0	0	0	0	0	246	300	353	538	510	259	321	313	318	377	322	294	292	360	220	362	295	358	24.0037
1695	1.44	538.353	w/o MS2:PC 8:0_10:0	[M+H]+	97	186	185	128	272	302	223	250	204	244	305	255	168	117	157	60	337	264	0	0	0	0	0	0	180	225	165	249	268	110	248	283	376	261	179	156	279	204	286	257	267	242	26.1591
1696	2.865	538.394	w/o MS2:PC O-19:0	[M+H]+	194	524	202	139	315	351	248	302	456	292	366	269	345	338	252	234	322	295	55	0	0	0	0	0	325	317	206	268	329	329	334	357	357	323	284	430	375	337	191	141	239	351	23.5487
1699	5.238	538.518	w/o MS2:RIKEN P-VS1 ID-4819 from Cell_C2C12_WT_N_4h10AA	[M+H]+	1235	1085	1320	1270	1146	1980	2096	1992	1518	1268	1920	1980	1644	2021	2483	1764	1244	1588	25573	126	55	65	107	52	1631	1211	1761	1672	1864	1718	1215	1317	1240	1466	1140	1343	1287	1335	1492	1673	1300	1736	15.6391
1700	4.8	538.52	Unknown	[M+H]+	547	376	529	347	513	699	531	718	590	630	395	393	385	461	692	413	707	610	246	0	0	0	0	0	807	774	706	778	665	827	738	813	736	763	792	624	681	561	587	743	533	602	13.0575
1701	4.313	538.521	w/o MS2:RIKEN P-VS1 ID-4822 from Mouse_Muscle_WT_N_F1AA	[M+H]+	590	755	741	974	905	574	794	742	767	670	1035	914	827	1030	812	823	811	829	166	0	0	0	0	0	681	902	702	669	721	757	876	684	771	839	770	724	870	619	851	760	905	871	11.4991
1702	5.849	538.522	Unknown	[M+H]+	44599	43588	42245	37713	29812	61637	55950	53640	53543	34634	46678	64016	65157	47215	41623	45275	43767	54173	35163	1613	1435	838	841	949	52057	37069	43798	53741	54760	51250	40426	48583	50451	50724	45098	51693	41819	49434	33613	52316	36051	38514	14.6237
1703	5.545	538.525	Unknown	[M+H]+	2012	1822	1935	1592	1724	4037	3187	3244	2824	2333	2088	2754	2691	2450	2930	2798	2403	3304	32580	210	99	139	262	65	2292	1723	1859	1924	2073	2299	1600	2368	2217	1990	2278	2053	1953	2138	1639	2090	1611	1782	12.5411
1704	12.509	538.529	Unknown	[M+H]+	2443	2095	2109	2244	2382	2139	2284	2175	2375	1809	1865	2226	2188	1837	2420	2199	2295	2203	1868	1917	2326	1863	2062	1894	2780	2565	2369	2264	2193	2190	1873	2304	2202	2081	2227	2151	1753	2321	2373	2251	1818	2324	11.0929
1705	11.675	538.529	Unknown	[M+H]+	5277	4327	5463	4502	4534	14320	14737	10429	8473	4330	8126	9486	10161	8394	8215	6064	6873	5040	1172	932	1061	1017	1372	1278	9722	7008	9598	9487	9179	9131	6470	7408	7484	7928	6319	7750	6934	8787	7573	9311	6689	8781	14.4103
1706	11.274	538.532	Unknown	[M+H]+	2780	3399	2675	2429	3306	4243	4687	4877	4258	3012	5342	4679	4486	5639	3990	2711	3487	2834	1311	1142	1290	1127	878	1097	3735	4580	3793	3646	4245	3897	4314	3873	3754	3904	3993	3975	3944	3791	4220	3802	4035	3934	5.96545
1707	12.062	538.537	Unknown	[M+H]+	3717	3486	2868	2708	3382	4591	4630	4268	4666	3595	4902	5525	4469	4615	3617	2976	4149	3952	2822	2251	1875	2532	2174	2221	3435	4119	3364	3733	3871	3013	3792	4580	4282	4772	3963	4769	4283	3885	3723	3650	4002	3286	12.5788
1709	5.65	538.538	Unknown	[M+H]+	1229	1142	1061	925	1275	4037	3187	3352	2886	2629	1320	1570	1620	1401	2930	1591	2429	3304	39658	351	185	282	441	215	2395	1170	1286	1924	1509	1053	1600	1389	1400	1990	2318	1352	1953	1306	1639	2057	1934	1156	25.0401
1710	6.034	538.538	Unknown	[M+H]+	28590	25038	33735	34092	31423	28102	31406	24144	25208	28919	25909	23817	26490	26559	32226	33999	27483	24743	45158	24815	33364	29105	33470	29459	32208	28761	34486	29020	32707	32760	26991	25616	26838	27593	25582	24755	25107	24837	31314	30825	30012	33894	11.3843
1711	5.412	538.54	Unknown	[M+H]+	532	713	851	704	899	496	508	566	525	479	955	846	815	936	490	629	285	438	37849	193	116	139	130	112	952	776	574	733	522	912	663	655	682	585	626	545	743	712	566	551	532	564	19.0886
1712	12.184	538.54	Unknown	[M+H]+	2311	2584	2647	2834	3382	3156	3287	3271	3415	2853	2786	2582	2599	2769	3617	2976	2759	2675	2822	2251	2714	2532	2657	2644	2961	2530	3364	2769	3051	2999	2930	3031	2585	2803	2638	2645	2430	2591	3723	2737	2851	3286	11.3846
1713	11.984	538.544	Unknown	[M+H]+	3717	3486	3543	3530	3284	6803	7369	5420	4666	3595	4902	5525	5895	4720	4708	3772	4149	3952	2219	2348	2107	1785	2174	1903	5189	4234	4841	5003	5067	4851	3954	4580	4282	4772	4067	4769	4283	4780	4344	4953	4407	4968	7.98324
1715	6.27	538.608	Unknown	[M+H]+	700	629	569	689	446	748	637	258	702	341	214	437	615	515	513	577	443	706	315	355	601	674	725	420	333	653	786	463	394	571	374	368	598	704	570	364	726	534	504	277	618	595	28.2763
1724	6.095	538.732	Unknown	[M+H]+	1240	1180	770	1613	1650	1269	1790	1027	1256	1419	1554	901	421	1536	1512	1927	1136	728	1074	1291	1431	882	1591	1388	1175	848	983	1251	1155	1095	1609	1747	1710	1427	691	1077	1531	762	1526	1533	2072	963	29.4532
1732	11.66	538.862	Unknown	[M+H]+	0	112	0	0	101	312	199	84	77	0	344	157	337	191	252	135	184	0	53	0	0	0	0	0	228	220	247	183	199	291	174	182	207	123	126	63	203	217	176	262	236	111	29.919
1737	3.098	539.347	Unknown	[M+Na]+	1334	1229	1334	843	1000	1300	1611	2026	1672	1706	2199	1841	1722	1857	1159	1133	911	2423	13	0	51	0	0	0	1293	1248	1018	1404	1512	1203	1353	1566	1332	1637	1541	1616	1443	1378	1078	1393	1006	1130	14.7077
1738	3.744	539.349	w/o MS2:SL 11:1;O/18:5	[M+H]+	2378	3327	2808	3031	3962	2571	2821	3118	2332	2783	4344	3598	3502	4922	3362	2330	2037	2377	0	0	0	0	0	0	3210	3574	3515	2648	2957	3093	3747	2898	2751	2611	2989	2421	3611	2573	3760	2765	3682	3719	14.8704
1746	11.226	539.529	Unknown	[M+CH3OH+H]+	761	776	724	842	858	899	1115	1064	1147	795	1261	1119	1132	1300	667	653	781	735	335	294	179	325	354	163	1162	1156	855	806	1027	799	1140	938	994	882	916	1127	1083	844	1071	1137	889	1016	12.8822
1747	5.378	539.542	Unknown	[M+H]+	143	144	127	147	150	68	103	81	74	75	230	181	105	124	125	133	26	55	7474	0	0	0	0	0	150	98	130	94	100	142	81	105	100	83	31	150	160	132	85	144	87	131	29.8572
1754	3.78	540.35	Unknown	[M+H]+	608	826	502	468	672	504	563	470	403	431	710	563	461	895	588	525	399	341	0	0	51	0	0	0	746	526	602	446	545	549	616	514	406	396	1014	539	526	782	554	440	570	638	25.7972
1757	2.866	540.444	Unknown	[M+H]+	2224	2215	2206	2203	2257	2095	1931	2199	2403	2601	2476	2259	2268	2454	2347	1861	2296	2139	2215	2252	1972	2198	1793	2505	2608	2473	2142	2190	2068	2103	2308	2443	2492	2179	2351	2324	2266	2244	2559	2176	2454	2575	7.34798
1758	3.137	540.447	Unknown	[M+H]+	2996	2664	2523	2287	3055	2853	2252	2712	2921	2627	2922	2480	2466	2883	2951	2190	2752	2583	3009	3079	3035	2776	2347	3032	2932	2744	2824	2704	2544	2265	2738	2837	2515	2595	2494	2792	2495	2676	2593	2823	3061	2624	7.00635
1759	3.285	540.449	w/o MS2:DG 8:0_21:2	[M+H]+	2381	2698	2748	2651	2604	2315	2615	2491	2705	2277	2145	2336	2468	2122	2951	2614	2203	2216	1900	2686	3035	2776	2734	2383	2586	2536	2824	2343	2563	2536	2512	2197	2498	2799	2168	2198	2309	2645	2288	2703	2270	2624	8.35982
1761	4.468	540.534	Unknown	[M+H]+	990	949	952	862	1011	493	460	325	349	399	1120	1639	1578	1174	224	680	369	379	48	138	85	60	177	230	634	592	542	527	517	603	485	617	530	616	645	635	588	612	694	757	727	626	11.8376
1762	5.471	540.536	Unknown	[M+H]+	2270	2036	2442	2534	2787	1230	1192	1101	791	869	3317	3240	3071	3877	1391	1006	733	1118	1086	148	85	140	0	90	1986	1871	2061	1657	1827	1890	1558	1531	1587	1495	1515	1495	1475	1438	1906	1658	2139	2041	13.5392
1763	6.086	540.536	Unknown	[M+H]+	75675	65296	82954	73121	56704	20705	21402	15309	14741	10739	71109	89818	101363	70430	17437	16206	12593	13555	783	1139	1169	1036	1144	1256	42751	29239	41116	41430	43301	43639	27769	34288	35761	39606	31808	35717	30036	36588	31683	41753	29297	38278	14.8611
1764	5.921	540.539	Unknown	[M+H]+	3219	3532	3706	2731	2842	4770	4184	4103	4833	2570	4268	4595	4831	3962	3920	2369	3335	4602	1371	396	1169	348	280	364	4437	2956	3651	4230	4275	4311	3533	3367	3994	4191	3806	3846	3582	3954	2973	4018	2933	3452	12.7623
1777	3.228	541.45	Unknown	[M+H]+	1346	1223	1190	1167	1072	914	1033	875	837	1215	1157	1133	855	993	1019	979	773	894	1073	1202	943	1175	1163	1302	908	1232	996	858	919	968	1110	984	816	847	974	1055	1186	1236	1168	917	945	1133	13.2304
1778	3.153	541.452	w/o MS2:NAGly 10:0/19:1	[M+H]+	1346	1223	1190	1167	1072	1010	1033	1135	1134	1215	1157	1133	1057	1176	1019	1202	1043	994	1073	1134	943	1097	1241	1204	908	1232	996	1269	961	920	1110	1086	963	1117	1055	1098	1186	1344	1168	956	945	1133	11.8204
1785	3.833	542.495	w/o MS2:SE 28:2/8:0	[M+H]+	2371	2801	2613	2565	2746	676	872	678	463	515	1518	1672	2122	1766	671	675	549	400	157	30	41	13	27	0	1256	1070	1134	1287	1206	1327	945	1012	1067	1093	1091	1147	1371	1374	1202	1209	1209	1441	11.3125
1786	6.107	542.546	Unknown	[M+H]+	5528	5129	6337	5568	4759	1610	2054	1715	1182	928	5672	6794	7362	5607	1310	1504	1112	1038	81	66	0	71	60	110	3187	2445	3669	3202	3585	3296	1929	2701	3017	2919	2448	3211	2769	2822	2681	3197	2346	3356	15.5869
1790	3.17	543.384	w/o MS2:SL 11:0;O/18:4	[M+H]+	498	445	506	262	606	594	800	776	1050	915	842	603	519	807	656	317	335	915	0	71	84	55	0	131	547	676	573	559	481	680	652	511	550	535	651	551	583	549	802	535	730	539	14.2419
1792	3.826	543.491	w/o MS2:NAGly 10:0/19:0	[M+H]+	1235	1049	890	1007	1152	323	398	275	336	255	683	679	885	836	332	227	276	157	0	0	0	0	0	0	532	709	602	555	602	646	377	376	503	441	513	508	477	419	713	552	474	482	18.8391
1793	1.232	544.334	w/o MS2:LPC 18:1	[M+H]+	780	717	694	827	798	825	469	535	483	465	737	735	667	815	512	790	693	448	42	0	31	0	0	0	570	782	659	694	574	662	817	594	575	656	647	644	667	661	693	631	709	732	10.1464
1795	3.169	544.422	w/o MS2:DG O-26:7_5:0	[M+H]+	1803	1684	1556	1676	2473	1374	1520	1955	1511	1638	2708	2779	2256	3437	1726	1032	946	1148	140	53	77	0	0	121	1520	2210	1936	1729	1539	1669	2252	1812	1412	1296	1572	1535	1972	1648	2006	1409	1986	1897	15.9918
1796	5.264	544.456	w/o MS2:TG 8:0_8:0_12:0	[M+H]+	103	130	88	190	84	173	341	126	187	502	453	207	530	144	1300	838	354	287	114	104	106	68	0	88	389	302	322	349	352	361	281	425	489	461	288	220	276	339	417	506	297	276	22.8097
1799	3.169	545.402	w/o MS2:SL 10:1;O/19:2	[M+H]+	748	765	664	804	901	537	525	714	629	669	965	1016	936	1183	571	423	444	328	0	130	53	51	0	0	648	771	631	604	469	626	752	449	664	405	638	776	822	584	822	592	659	866	19.9879
1800	2.218	546.312	PE 20:0	[M+Na]+	1607	1279	1630	1428	1282	1292	1093	1241	1545	1158	1112	1616	1418	999	968	1187	1671	1585	0	0	0	0	0	0	1560	1432	1270	1431	1337	1373	1220	1513	1490	1324	1267	1479	1878	1556	1223	1555	1163	1134	13.0452
1801	2.415	546.348	w/o MS2:LPC 18:0	[M+H]+	656	537	713	629	883	244	159	117	127	217	660	953	727	852	190	184	46	244	0	0	15	0	0	61	186	308	517	393	268	368	256	275	329	283	286	341	377	327	396	429	359	441	23.1037
1802	1.493	546.365	w/o MS2:PC O-20:3	[M+H]+	384	459	450	531	597	423	235	214	304	192	633	575	483	679	418	320	272	220	99	133	13	53	0	0	321	476	562	422	499	391	430	235	241	365	394	397	368	445	491	406	385	341	20.947
1804	1.707	546.397	Unknown	[M+H]+	557	848	448	636	664	494	460	903	778	1256	590	386	959	674	351	779	417	601	140	198	105	62	72	52	529	779	606	492	631	697	700	605	631	704	611	773	703	675	577	678	666	535	12.3527
1805	3.747	546.401	w/o MS2:NAGlySer 10:0/13:0	[M+H-H2O]+	2256	2713	2476	2668	3459	2369	2752	2619	2143	2622	4174	3360	3461	4559	2578	2145	1945	1912	28	180	0	0	212	108	2448	3227	3189	2538	2516	2984	3118	2458	2147	2530	2661	2596	3542	2585	3805	2577	3510	3485	16.6517
1806	4.318	546.452	w/o MS2:DG O-9:0_22:6	[M+H]+	911	925	758	873	871	840	845	807	1107	898	810	856	752	970	906	865	949	904	711	714	820	749	713	777	1023	994	805	737	915	940	812	758	923	951	748	1110	956	910	1069	694	983	886	13.2162
1807	4.398	546.457	w/o MS2:RIKEN P-VS1 ID-4906 from Mouse_AdrenalGlands_fads2KO_N_Ctr	[M+H]+	911	925	833	873	979	822	845	807	985	662	1019	767	672	952	1038	865	755	904	840	692	850	608	932	898	1023	994	805	854	927	940	804	758	947	951	694	1110	1178	862	1069	817	760	798	14.7238
1808	5.953	546.526	Unknown	[M+H]+	1586	1892	1392	1260	2030	2820	2844	3393	2981	2947	2301	2234	2143	2492	2887	1671	2569	3035	29	0	80	113	0	152	2051	2604	2344	2303	2062	2036	2893	2188	2266	2034	2855	2472	2860	2235	2524	2349	2553	2226	11.9613
1810	6.903	546.548	Unknown	[M+H]+	589	291	471	495	461	357	422	316	418	537	529	383	296	439	414	521	431	296	736	243	541	487	440	314	611	342	449	384	535	523	463	376	454	572	282	379	314	473	320	321	427	384	22.3955
1814	2.189	547.329	w/o MS2:ST 24:1;O4;G;S	[M+H]+	314	340	469	399	581	488	344	472	457	406	430	528	424	426	358	350	534	499	0	0	0	0	0	0	326	407	516	537	619	364	406	695	575	451	514	417	462	464	652	501	603	567	20.1681
1816	3.761	547.401	w/o MS2:NAGly 16:4/14:1	[M+H]+	875	1074	841	902	1082	843	1109	1027	811	928	1777	1182	1128	1525	878	730	592	730	0	0	0	0	0	0	965	1162	1147	825	868	929	1151	936	887	801	1046	897	1090	767	1291	932	1244	1296	16.759
1817	4.462	547.453	w/o MS2:VAE 18:3	[M+H]+	333	366	539	375	290	357	484	425	397	330	348	319	362	367	381	389	405	519	521	407	288	295	230	343	414	287	393	406	397	377	440	356	402	278	321	483	460	394	341	403	398	369	13.9451
1819	9.985	547.465	Unknown	[M+H]+	523	553	426	304	569	1004	1452	1054	703	527	1043	1199	1047	1011	1012	644	530	559	59	63	0	0	0	0	767	650	784	835	876	718	549	707	722	695	629	750	617	734	666	768	661	670	11.2382
1820	10.297	547.471	Unknown	[M+H]+	551	616	494	297	482	864	785	723	710	288	969	963	1176	873	567	499	767	447	70	0	0	0	0	0	663	540	485	712	695	738	551	635	609	496	559	631	625	761	604	711	817	655	14.2885
1821	4.258	547.475	Unknown	[M+H]+	522	603	560	461	656	601	645	536	559	523	782	831	725	642	526	510	564	634	672	245	377	194	241	342	648	641	706	548	496	751	582	602	671	624	805	742	751	476	550	503	606	633	15.1625
1824	1.95	548.315	w/o MS2:SL 13:2;O/18:5	[M+H]+	313	268	250	303	231	306	230	251	345	277	327	278	443	471	376	420	1732	407	0	0	0	0	0	0	386	350	296	461	437	371	402	422	502	322	525	715	570	351	349	411	314	330	25.4655
1827	6.561	548.539	Unknown	[M+H-H2O]+	8708	9336	9588	8666	12609	13443	18684	14834	12020	10853	16532	14095	13434	19743	18292	10282	9132	11274	0	0	0	0	0	0	12479	14176	14172	10474	12244	11753	12767	10276	10129	10237	10306	10521	13079	10439	15678	11291	14903	14814	15.4608
1830	6.562	548.743	Unknown	[M+H-H2O]+	656	251	547	256	390	256	963	232	248	507	900	74	713	918	650	263	483	684	0	0	0	0	0	0	843	527	493	669	159	707	616	429	686	721	762	717	705	702	705	658	373	715	26.7604
1834	4.661	549.486	w/o MS2:RIKEN P-VS1 ID-4968 from Cell_HEK293_WT_N_Ctr	[M+H]+	1781	1720	1963	1861	2210	3110	3438	2509	2012	1732	2650	2722	2618	3370	2797	2548	1585	2224	210	56	0	0	0	0	2940	2356	3297	2776	2697	2871	2142	2405	2326	2099	2237	2265	2125	2221	2950	3058	2938	2981	14.9414
1835	10.315	549.487	Unknown	[M+H]+	2947	3074	2842	2094	2382	8320	8056	7424	5888	2753	6049	6952	7579	6612	6481	4497	4335	5127	0	0	0	0	0	16	5473	4748	5190	5434	5078	5200	4229	5253	5104	5309	4670	5755	4642	5506	4681	5562	4413	4590	8.70008
1836	11.266	549.489	Unknown	[M+Na]+	1264	1014	885	777	1078	1609	1657	1851	1500	1069	1706	1647	1528	2013	1530	1096	1208	1129	0	0	0	0	0	0	1612	1477	1299	1133	1315	1069	1293	1133	1270	1218	1277	1325	1292	1123	1406	1292	1387	1498	10.8106
1837	5.074	549.489	Unknown	[M+H-H2O]+	298	237	419	171	358	575	776	576	590	531	313	327	396	459	425	315	385	490	188	0	0	0	0	0	462	511	437	480	437	503	617	560	389	588	543	692	563	510	491	505	508	583	13.8962
1838	10.666	549.49	Unknown	[M+H]+	2130	2494	2029	1582	2075	3793	3434	4294	3530	2153	4120	4120	3983	4293	3058	2423	2916	2910	74	0	0	0	70	0	2484	3254	2529	2581	2486	2545	2889	2801	2779	2602	2749	2971	3038	2978	3152	2677	2963	2750	8.36022
1839	9.988	549.492	Unknown	[M+H]+	752	816	758	673	575	2010	2115	1609	1302	782	1471	1793	2007	1722	1585	1197	796	1038	0	0	0	0	0	0	1408	1429	1235	1222	1372	1449	1130	1060	1063	1213	1137	1258	1061	1136	1231	1285	1031	1381	11.1522
1840	5.317	549.496	w/o MS2:RIKEN P-VS1 ID-4975 from Cell_HeLa_WT_N_Ctr	[M+H]+	553	587	679	473	383	869	857	867	796	736	635	563	546	556	588	532	386	646	215	0	0	0	0	0	760	527	533	546	567	550	697	611	718	570	531	782	512	434	677	499	518	662	16.6094
1841	11.453	549.524	Unknown	[M+H]+	598	657	503	482	486	1273	1288	1456	1120	517	1019	1302	1246	1208	928	574	757	696	0	0	0	0	0	57	803	921	972	980	727	887	731	959	945	944	874	1086	998	1065	809	1344	729	942	16.1261
1850	2.558	550.389	w/o MS2:PC O-20:1	[M+H]+	523	531	455	448	475	175	152	158	159	149	817	979	728	760	151	176	100	110	0	0	0	0	0	0	319	367	259	394	418	402	452	425	417	308	376	320	280	310	313	342	321	359	15.4685
1851	10.288	550.474	Unknown	[M+H]+	1269	1237	1223	904	1163	3205	3650	2889	2309	1171	2585	3197	3116	2698	2469	2064	1719	2103	0	0	0	0	0	96	2155	1871	1935	2305	2065	2188	1916	2026	2008	2202	2043	2285	1910	2285	2245	2139	1879	1960	7.21618
1852	4.63	550.481	w/o MS2:DG O-9:0_22:4	[M+H]+	912	794	912	853	887	1371	1424	858	901	943	1188	1137	1437	1187	1115	1154	626	917	160	0	0	14	0	0	1280	1082	1232	1179	1185	1309	928	1026	1102	874	1064	1032	1285	968	1115	1187	1042	1394	12.4679
1853	10.339	550.493	Unknown	[M+H]+	1380	1237	1254	958	1234	3339	3737	2932	2318	1392	2585	3197	3116	2698	2538	2064	1766	2103	0	0	0	0	0	95	2206	1871	1935	2305	2046	2188	1916	2298	2042	2249	2043	2414	1910	2327	2245	2252	1879	1960	8.421
1854	10.659	550.494	Unknown	[M+H]+	949	1056	825	663	1272	1759	1416	1863	1399	984	1542	1640	1618	1679	1409	1017	1341	1375	62	0	0	0	0	0	1206	1183	1084	1165	1360	1292	1548	1252	1340	1384	1412	1347	1227	1527	1269	1227	1372	1179	9.54597
1855	11.422	550.523	Unknown	[M+H]+	258	239	209	133	194	562	676	485	681	259	554	726	517	533	498	280	392	235	0	0	0	0	0	0	534	450	460	502	486	493	435	509	454	436	381	557	377	411	321	484	400	477	13.1763
1859	6.24	550.636	Unknown	[M+H]+	749	790	608	645	1268	547	681	875	879	800	711	700	877	809	943	721	1046	756	1648	664	515	891	679	620	841	866	716	666	806	795	998	796	958	799	847	791	913	928	902	799	815	903	9.8906
1861	11.104	551.492	w/o MS2:VAE 18:1	[M+H]+	1868	1903	2070	1866	1953	4238	4122	3272	2458	1402	3318	3385	3625	3441	2957	2241	2018	2170	267	66	0	68	58	0	3228	2359	2906	3229	3127	3120	2186	2531	2879	2773	2284	3064	2543	2673	2705	3226	2352	3293	13.0895
1862	10.334	551.499	Unknown	[M+H-H2O]+	844	941	969	527	702	1895	1842	1877	1401	820	1678	2068	2127	2106	1284	1034	1123	1110	0	0	0	0	0	0	1304	1250	1515	1544	1390	1400	1149	1227	1332	1377	1493	1937	1435	1381	1149	1360	1195	1075	14.3418
1863	10.68	551.5	Unknown	[M+H]+	2676	3129	2506	2029	2574	4211	4077	4779	4095	2722	5359	5516	5750	5387	3746	2607	3304	3433	226	0	64	103	63	13	3640	4302	3663	3691	3325	3455	3844	3824	3933	3635	3880	3609	4055	3834	3636	3767	3984	3560	6.11134
1864	5.872	551.5	Unknown	[M+H]+	309	499	247	274	273	567	671	724	482	305	639	462	468	509	598	436	527	462	18	0	0	0	0	0	507	519	582	670	553	594	401	619	500	411	533	503	487	672	469	459	435	550	15.1468
1865	7.1	551.504	Unknown	[M+H-H2O]+	736	1016	715	528	885	1035	1691	1640	1043	1141	1453	1055	1553	1589	1320	949	1080	966	184	0	60	62	14	0	995	980	1097	837	994	925	1141	1046	926	734	1063	1336	825	996	952	1069	1204	801	14.9323
1866	5.177	551.505	Unknown	[M+H]+	1559	1503	1871	1457	1995	2223	2545	2316	1651	1775	2211	2052	1846	2854	2619	2166	1374	1676	0	0	0	0	0	0	3128	2654	2670	2196	2281	2385	2071	2053	1973	1978	2095	2072	2226	2330	2834	2253	2726	2841	14.6106
1867	11.656	551.508	Unknown	[M+H]+	1313	1523	1426	1147	1258	3985	4315	2772	2432	1390	2337	2573	2720	2430	2368	1713	1888	1448	0	0	52	65	0	0	2945	2076	2825	2769	2573	2549	1958	2333	2223	2738	2063	2424	2080	2423	2694	2793	2299	2727	12.4065
1868	11.935	551.523	Unknown	[M+H]+	1025	1156	1120	824	1114	2556	2599	1613	1927	1048	1833	1723	1851	1749	1572	1065	1177	1124	199	66	14	223	56	145	1597	1436	1972	1512	1838	1599	1137	1294	1373	1443	1065	1580	1281	1392	1472	1580	1841	1876	16.5453
1869	6.422	551.548	Unknown	[M+H]+	683	650	665	617	674	548	607	626	718	633	605	743	567	539	700	729	623	659	625	491	620	466	624	487	555	771	561	594	519	689	685	698	694	671	682	676	602	674	533	731	669	618	10.9637
1870	6.293	551.549	Unknown	[M+H]+	472	732	533	617	633	520	549	579	546	756	629	584	474	548	596	729	382	480	1518	428	590	565	527	553	632	694	561	503	660	689	565	671	686	565	707	830	638	554	607	592	769	729	12.984
1871	6.496	551.55	Unknown	[M+H]+	640	579	618	480	674	548	633	626	718	633	605	743	660	539	722	496	472	659	356	491	461	427	624	487	555	771	506	467	483	529	685	698	694	706	682	676	602	674	665	731	640	506	15.0502
1875	3.202	552.404	w/o MS2:PC O-20:0	[M+H]+	351	384	446	443	450	209	116	212	262	231	691	532	434	630	258	178	113	257	0	0	58	0	0	0	268	384	359	248	251	180	302	240	277	395	270	219	355	322	316	296	419	348	21.4677
1876	11.1	552.504	w/o MS2:DG O-9:0_22:3	[M+H]+	947	718	872	701	715	1651	1877	1182	1285	751	1580	1422	1613	1476	1049	959	898	773	103	0	0	55	0	58	1328	1066	1182	1271	1360	1385	982	1140	1150	1231	1169	1261	967	1143	1291	1281	1361	1184	10.1561
1877	5.193	552.51	Unknown	[M+H]+	760	840	714	704	854	843	1224	1435	791	798	1135	837	624	967	1155	1006	565	1145	13	0	0	0	0	0	1214	1242	1166	869	1119	1096	917	894	1062	878	858	732	999	1033	1166	913	973	1109	14.0974
1878	7.104	552.51	Unknown	[M+H]+	182	408	328	311	558	505	715	784	524	453	706	575	806	694	604	345	723	520	15	0	0	0	56	0	464	547	467	359	536	409	579	560	566	382	541	555	453	677	461	580	464	586	16.1241
1879	10.671	552.511	Unknown	[M+H]+	1415	1373	1043	754	1121	1877	1657	2111	1726	1188	2012	2273	2009	2317	1584	1171	1378	1480	66	0	0	54	0	0	1359	1752	1519	1682	1623	1568	1720	1408	1497	1468	1614	1535	1440	1507	1963	1812	1818	1353	10.7553
1880	11.655	552.512	Unknown	[M+H]+	594	530	575	490	561	1729	1685	1493	1585	660	1083	1222	1246	1292	1163	630	798	706	0	0	0	0	0	0	1208	978	1269	1171	1303	1198	947	961	1186	1124	908	973	873	1273	1011	1236	1029	1260	13.0202
1881	6.195	552.536	Unknown	[M+H]+	68561	77121	52752	52929	67771	57496	47686	76518	74167	79170	70134	69976	63742	67936	57586	47733	49205	80559	670	92	60	184	107	120	58612	81438	55495	66795	58766	57535	81499	79912	73164	69068	78516	77167	80759	75726	69815	56930	73262	57535	13.9907
1882	7.191	552.565	Unknown	[M+H]+	356	530	651	410	355	622	848	496	510	278	661	925	908	737	469	461	399	416	0	0	0	0	0	0	579	565	564	571	701	556	678	501	484	444	316	607	521	512	449	749	404	601	19.5356
1885	3.747	553.314	w/o MS2:SM 22:3;2O	[M+H]+	3639	4514	3875	4199	5392	3475	4775	4442	3670	4302	5950	4897	4542	7030	5137	3817	3261	3099	0	0	0	0	0	0	4333	5624	5584	4320	3856	4743	5172	4011	3726	3970	4553	3943	5402	3935	5844	4074	5720	5561	16.3297
1887	4.569	553.389	w/o MS2:DG 30:5	[M+H]+	444	286	336	263	282	299	319	394	411	401	283	255	256	216	441	436	538	331	591	631	567	621	589	545	266	489	421	346	276	299	458	369	402	434	359	327	362	278	310	308	347	429	18.4562
1888	4.652	553.39	Unknown	[M+H]+	332	138	266	315	282	140	304	448	280	401	148	0	256	216	441	436	542	331	591	426	506	621	589	545	266	280	421	346	276	299	115	225	204	203	175	235	186	278	193	268	347	235	28.7161
1891	11.08	553.5	w/o MS2:VAE 18:0	[M+H]+	209	221	180	223	128	456	414	334	310	174	321	446	568	550	370	256	175	107	0	0	0	0	0	0	383	237	394	306	269	287	294	258	336	253	330	324	301	277	311	275	320	311	13.6471
1892	11.694	553.505	Unknown	[M+H]+	75	111	155	58	120	433	428	304	365	56	251	201	297	342	285	253	328	103	0	0	0	0	0	0	335	295	289	292	322	266	96	210	216	219	263	263	204	212	281	271	273	325	22.2824
1893	7.084	553.52	Unknown	[M+H]+	201	380	331	211	338	339	340	444	507	349	526	480	620	544	288	208	266	362	0	0	0	0	56	0	266	401	525	400	330	353	308	422	411	314	386	396	270	336	303	379	461	284	19.0488
1894	6.195	553.567	Unknown	[M+H]+	24605	27271	18812	19899	26003	21453	13704	27702	28483	29076	26728	26018	23934	24931	21611	18924	18594	29783	55	0	0	0	0	0	21352	30751	21389	25640	22580	21324	30065	28760	27414	26164	29967	27916	29710	27761	25999	21296	27959	21108	13.5884
1904	3.746	554.325	w/o MS2:PE O-22:6_2:0	[M+H]+	1473	1479	1351	1635	1812	1237	1512	1488	1334	1331	2013	1663	1693	2146	1417	1195	889	1113	0	0	0	0	0	0	1566	1976	1780	1205	1350	1605	1637	1398	1071	1122	1536	1547	1805	1590	1783	1208	1914	1831	17.7533
1907	5.544	554.524	w/o MS2:DG O-9:0_22:2	[M+H]+	456	464	355	331	307	319	394	370	236	85	589	550	447	400	393	342	190	215	92	0	0	0	0	0	354	137	376	416	511	401	272	253	413	317	263	263	291	296	284	352	248	296	26.4937
1908	0.761	554.536	w/o MS2:DG O-22:2_9:0	[M+H]+	5737	4297	6781	7280	5453	7141	7105	4785	4235	4502	4238	6086	5529	5380	7567	7484	3985	4658	0	0	0	0	0	0	7217	5230	8042	6887	6243	7191	4958	5338	5381	5768	5108	5768	4508	5959	6530	6903	6225	7633	16.1828
1909	6.447	554.553	Unknown	[M+H]+	2067	2398	2310	1775	1983	1320	1161	1597	1415	1389	1997	2543	2437	2653	1315	1247	1075	1511	0	0	0	0	0	0	1582	1541	1357	1636	1783	1709	1715	1774	1746	1863	1761	2127	1848	1839	1305	1837	1519	1496	11.8038
1914	0.76	555.531	Unknown	[M+H]+	26357	18460	32059	36309	26084	33702	33667	18599	19270	19848	20584	25052	27354	21199	36102	34724	19054	20120	0	0	0	0	0	0	30618	23374	37105	32584	26288	31606	21812	24509	24729	26654	21677	26693	20942	27322	29624	34078	25839	32424	16.7475
1915	7.719	555.532	w/o MS2:RIKEN P-VS1 ID-5081 from Cell_HEK293_WT_N_Ctr	[M+H]+	326	279	257	227	173	423	392	299	243	221	517	434	489	463	283	201	200	336	0	0	0	0	0	0	242	171	288	266	244	229	155	173	277	266	395	323	192	272	309	226	115	224	27.6678
1916	6.207	555.537	Unknown	[M+H]+	896	1067	727	1091	955	787	625	854	918	886	825	932	987	839	684	842	694	982	0	0	0	0	0	0	1033	1042	735	888	766	845	878	858	877	951	954	948	1028	1024	962	809	937	1037	10.3089
1917	6.445	555.551	Unknown	[M+H]+	869	841	748	622	929	607	419	558	638	614	839	868	951	811	579	496	378	609	0	0	0	0	0	0	728	833	682	628	665	697	717	849	767	654	745	710	771	888	780	753	681	746	9.38928
1918	3.091	556.442	w/o MS2:DG O-16:4_16:4	[M+H]+	1728	1815	1553	1482	1567	1619	1359	1638	1825	1732	1864	1453	1545	1678	1639	1740	1814	1797	1637	1712	1450	1850	1821	1679	1631	1892	1682	1666	1703	1812	1714	1707	1805	1493	1752	1646	1701	1747	1564	1787	1599	1519	6.16992
1919	3.201	556.449	w/o MS2:TG 8:0_8:0_13:1	[M+H]+	1457	1815	1417	1383	1554	1619	1494	1897	1825	1705	1864	1339	1478	1678	1485	1523	1936	2130	1721	1759	1686	1850	1821	1679	1477	2032	1857	1666	1266	1550	1714	1707	1288	1493	1753	1261	1701	1553	1567	1593	1599	1583	12.4733
1921	5.332	556.528	Unknown	[M+H]+	602	617	567	395	611	76	164	234	283	129	834	951	795	831	86	173	290	128	228	59	88	159	173	165	214	477	408	322	566	289	363	357	392	389	325	422	377	412	465	444	359	284	21.263
1922	4.39	556.528	Unknown	[M+H]+	770	1139	857	750	826	216	194	133	156	127	778	1017	1144	926	225	94	89	68	242	33	97	64	112	106	315	490	408	280	319	469	298	451	352	140	367	360	476	239	549	203	447	428	29.7552
1923	5.815	556.531	w/o MS2:DG O-9:0_22:1	[M+H]+	622	585	587	693	664	561	452	508	466	268	821	945	770	768	416	464	315	227	94	146	102	222	0	208	482	644	600	678	967	505	501	592	459	508	566	572	560	539	524	554	476	418	21.2428
1924	0.755	556.533	Unknown	[M+H]+	9702	6612	10437	11632	8744	11106	10401	6566	6942	6581	7398	8902	8633	7727	12452	11509	5918	7584	94	71	59	137	105	62	10555	7867	12092	10985	8927	10621	7828	8609	8635	8819	7862	8704	7668	8803	10622	11532	8480	11137	15.2738
1929	6.395	558.509	w/o MS2:DG 8:0_22:0	[M+NH4]+	763	573	703	898	466	531	567	518	542	374	714	896	911	710	287	389	427	532	70	0	0	0	0	51	457	494	442	584	660	641	496	539	492	548	572	831	529	456	503	736	463	438	19.6107
1931	3.747	559.398	w/o MS2:SM 8:0;2O/16:3	[M+H]+	1826	2461	2234	2317	2796	1834	2272	2447	1950	1906	3553	2683	2475	3562	2428	1998	1687	2025	0	0	0	0	15	0	2418	2901	2647	2328	2185	2327	2702	2049	2200	1932	2303	2038	2864	2642	3172	1935	2679	2643	14.639
1933	12.871	559.514	Unknown	[M+H]+	748	668	635	746	802	726	655	673	735	759	763	928	722	729	571	585	781	706	705	740	803	774	735	713	796	706	688	747	657	630	860	744	930	658	721	790	739	728	695	833	686	718	10.3779
1937	6.059	559.52	Unknown	[M+Na]+	5156	4423	5362	6302	5490	2856	2852	2152	2652	3960	3221	2791	3549	2882	3302	3826	3883	2905	25980	25259	34452	29145	34803	28673	4172	3078	4102	3619	4252	3973	3202	3291	3608	3698	3380	3002	3285	3382	3541	4013	3334	4317	11.5505
1938	12.819	559.522	Unknown	[M+H]+	748	809	674	766	802	726	655	673	765	876	763	949	843	783	629	585	781	706	910	740	803	774	816	713	714	706	721	747	561	700	860	847	815	658	765	790	784	728	853	833	688	784	10.302
1946	3.747	560.414	w/o MS2:LPC O-22:3	[M+H-H2O]+	3228	3865	3447	3831	4413	2866	3635	3525	2991	3821	5325	4472	4471	5985	3783	2942	2553	2813	0	0	50	54	0	0	3582	4998	4662	3202	3600	3789	4598	4000	3293	3516	3816	3486	4269	3358	4837	3508	4761	4863	15.5356
1948	5.854	560.502	Unknown	[M+Na]+	3669	3312	3218	3273	2156	2705	2334	3100	3313	2636	2467	2741	2510	2312	2145	2553	3685	3003	11832	735	682	404	472	541	3161	2397	2507	3106	2980	2604	3038	3106	3211	3304	2995	2930	2525	3008	2213	2830	2108	2358	13.1693
1949	4.217	560.504	Unknown	[M+CH3OH+H]+	691	628	379	395	705	2137	1980	2583	2818	1996	557	570	619	584	1514	822	1178	1079	58	0	0	0	59	0	1785	1862	1613	1778	1784	1587	1727	2052	1985	1935	1827	1672	1526	1819	1449	1647	1463	1185	12.529
1955	2.186	561.329	Unknown	[M+H]+	72	64	139	127	63	373	494	514	535	532	216	84	77	132	519	454	211	401	0	0	60	0	0	0	428	249	338	314	428	361	234	418	447	350	197	289	323	257	268	418	216	386	24.5147
1956	3.777	561.415	w/o MS2:TG 8:0_8:0_13:1	[M+H]+	901	1368	1064	1110	1679	887	1176	1266	1167	1215	1676	1608	1645	2185	1395	947	974	864	0	0	0	54	0	0	1202	1624	1472	1230	1022	1566	1332	1163	996	1108	1252	1227	1361	1178	1711	1185	1610	1581	16.5946
1958	6.292	561.513	Unknown	[M+H]+	283	365	477	343	518	539	731	589	577	552	526	594	413	504	740	436	378	499	382	267	323	328	484	345	502	527	646	473	483	459	589	568	495	473	645	538	430	450	538	490	570	499	12.0128
1959	11.304	561.523	Unknown	[M+H]+	2266	2785	2780	2063	3110	5188	6021	5135	4534	2496	5668	5077	4884	6250	4547	2791	3465	2702	79	131	0	0	13	151	4782	5112	5549	4363	5226	4792	4944	4051	3741	3878	3830	4138	4318	3954	5254	4189	5406	4758	12.9082
1960	10.891	561.524	Unknown	[M+H]+	1804	1619	1553	1106	1291	2374	2017	2086	1675	963	2954	3565	3548	3498	1829	1266	1339	1221	67	88	61	71	27	0	2169	2371	1870	2411	1821	2016	2128	2050	2185	2032	2066	2357	2057	2324	1703	2294	1851	1899	10.0044
1961	11.696	561.525	Unknown	[M+H]+	921	858	953	603	679	1333	1467	1211	883	510	1379	1611	1871	1847	844	759	721	694	0	0	0	0	51	82	1207	1173	973	1217	1157	984	856	1045	1231	1236	938	1275	1190	1294	810	1177	912	1039	13.8792
1962	7.209	561.526	Unknown	[M+H-H2O]+	584	502	504	416	376	556	554	571	360	284	651	655	990	845	330	328	379	225	293	109	148	84	220	168	451	528	518	571	584	507	393	483	576	416	443	544	387	411	449	460	497	494	12.8481
1963	6.041	561.532	Unknown	[M+H]+	633	672	648	663	588	332	368	317	264	381	465	368	564	472	345	473	492	274	3108	2246	2647	2245	2687	2321	568	373	510	462	598	423	426	459	465	390	453	409	509	446	484	484	579	478	13.1721
1971	6.09	562.517	w/o MS2:RIKEN P-VS1 ID-5199 from Mouse_Feces_WT_N_Ctr	[M+H]+	5402	4244	4895	5595	4163	671	867	689	788	863	3178	3381	3735	2853	689	763	1136	743	488	501	443	471	482	408	2075	1587	2143	1799	2023	2057	1578	1662	2184	1900	1694	2275	1672	1737	1549	2018	1774	2010	12.2312
1972	10.888	562.524	Unknown	[M+H]+	730	789	773	462	545	958	942	1066	791	458	1573	1440	1554	1723	688	511	823	706	0	63	0	0	0	0	912	935	846	1111	1019	880	885	905	1005	969	836	1173	1023	869	938	967	1000	857	9.66597
1973	11.695	562.527	Unknown	[M+H]+	321	330	385	344	265	637	697	607	491	183	869	957	832	813	408	279	294	377	0	52	0	0	0	0	566	658	372	582	547	504	449	481	552	466	425	584	352	453	371	489	513	488	16.661
1974	11.308	562.527	Unknown	[M+H]+	1172	1112	1130	1062	1339	2131	2645	2215	1890	985	2584	2051	1965	2739	1913	1228	1834	1057	0	0	0	0	0	0	2233	2273	2307	1864	2328	2093	2183	1675	1551	1643	1795	1792	1879	1738	2224	1752	2484	2278	14.4001
1975	6.906	562.557	Unknown	[M+H-H2O]+	651	728	743	552	485	724	912	716	710	614	672	756	900	1069	914	870	503	759	0	0	52	0	54	0	925	706	817	845	1059	1050	753	568	641	626	667	689	605	780	881	850	741	943	18.665
1978	2.693	563.349	Unknown	[M+H]+	1048	995	1270	1151	1096	614	1249	967	824	1148	1327	1163	1068	1431	1131	813	524	1150	0	0	0	0	0	0	1286	1065	1332	1190	954	1212	927	928	998	1102	928	1099	984	913	1304	1194	1147	1139	12.7903
1980	4.953	563.497	w/o MS2:VAE 19:2	[M+H]+	228	196	248	450	268	429	376	422	309	316	428	486	414	364	448	505	455	359	68	0	0	0	0	0	505	374	388	479	433	482	393	438	506	448	399	526	367	395	522	349	348	460	13.7914
1981	10.571	563.502	Unknown	[M+H]+	453	276	468	402	524	1071	1216	1101	852	523	804	1030	1006	878	1066	675	657	715	0	0	0	0	0	0	872	710	642	716	751	773	700	884	748	896	663	711	804	822	852	845	1152	983	15.4987
1982	10.491	563.508	Unknown	[M+H]+	514	477	434	402	586	1504	1216	1101	982	590	995	1029	1161	1097	1120	780	788	813	0	0	0	0	0	0	872	824	765	1014	751	916	897	884	748	924	692	907	836	822	935	980	1152	1098	13.5228
1983	11.267	563.538	Unknown	[M+H]+	5332	6423	4988	4207	6158	9926	11429	11185	9872	5601	12661	11309	10807	14149	9148	5026	7832	5401	0	57	0	0	0	0	8683	10730	9314	7808	9313	8026	9530	8620	8083	7966	8271	8945	9074	8233	10263	7877	10364	8954	10.0706
1984	12.063	563.539	Unknown	[M+H]+	2374	2427	2173	2051	1894	5803	5350	5300	4656	3591	4945	5374	4736	4453	3534	2210	3804	4042	137	75	52	70	13	55	3462	3341	3614	3570	3382	2699	3333	3380	3210	3462	3526	3765	3863	3863	3464	3779	3636	3169	8.13365
1985	7.764	563.539	w/o MS2:RIKEN P-VS1 ID-5214 from Cell_C2C12_WT_N_0hCtr	[M+H-H2O]+	1372	1229	1374	1070	1301	2234	2223	1627	1264	900	1900	2083	2535	2076	1411	1181	1070	996	0	58	0	0	0	0	1745	1127	1270	1409	1458	1209	1123	1166	1226	1339	1403	1788	1471	1353	1463	1514	970	1286	15.4992
1986	5.619	563.541	Unknown	[M+H]+	532	575	452	572	461	1172	897	1087	1150	737	703	677	699	623	752	721	919	1233	1008	0	41	0	0	0	655	483	780	555	710	674	538	812	659	638	606	683	680	636	563	797	658	531	14.2327
1987	6.321	563.542	Unknown	[M+H]+	754	794	681	718	769	938	754	625	700	818	659	804	778	766	591	597	504	603	457	423	493	578	366	486	689	620	665	652	856	811	749	818	642	615	854	613	677	680	716	649	743	691	11.341
1988	11.657	563.542	Unknown	[M+H]+	12626	12196	14110	10931	12081	47127	47818	32800	25792	11886	24025	27962	31846	26232	26360	17925	19111	14856	0	0	0	0	65	0	33418	21765	31195	30854	31051	30502	19256	23602	23657	25490	19907	26490	22455	25128	25129	31021	24020	28808	16.3007
1989	11.937	563.555	Unknown	[M+H]+	3809	3525	4481	3625	3538	12019	13365	6919	7236	3591	7078	8533	9384	7484	7332	5375	5626	4130	14	0	0	13	55	0	8938	4783	8366	7635	7351	7817	5157	6029	6312	6573	5556	6579	6081	6721	7222	7198	6452	7959	16.1546
2004	11.291	563.738	Unknown	[M+H]+	170	313	177	124	221	542	431	337	376	134	763	374	632	684	346	293	258	177	0	0	0	0	0	0	501	405	499	650	659	568	548	445	328	352	403	599	631	489	540	465	601	428	19.8876
2006	2.709	564.357	w/o MS2:PE 8:0_15:1	[M+H]+	554	391	538	521	551	293	511	505	399	452	694	541	454	525	434	266	263	625	55	0	54	0	52	0	482	496	498	494	461	569	417	311	403	344	427	392	325	466	548	733	595	595	22.5596
2007	11.689	564.544	Unknown	[M+H]+	5477	4973	5577	4648	5015	18418	19971	13826	10610	5255	9585	11722	13189	10609	10365	7890	8259	5799	0	0	0	0	0	0	13608	8428	13210	12619	12110	12157	8086	9306	9692	10207	8517	11219	9050	10515	9969	12431	9514	11575	16.2571
2008	7.771	564.564	Unknown	[M+H]+	750	606	524	749	460	1018	922	757	561	373	800	913	890	836	517	482	658	504	0	0	0	0	0	0	578	356	541	642	782	413	406	638	666	533	863	614	643	600	510	647	470	566	21.8597
2016	11.672	564.826	Unknown	[M+H]+	200	109	166	0	103	59	684	249	581	0	336	307	394	505	239	297	265	128	0	0	0	0	0	0	422	362	399	360	445	383	378	444	422	291	343	528	498	246	437	225	406	367	20.1805
2017	5.107	565.306	Unknown	[M+H-H2O]+	634	435	393	360	497	357	551	371	530	406	660	458	653	518	411	334	331	491	0	0	0	0	0	0	354	596	300	343	424	451	630	571	364	439	446	667	467	376	534	566	413	444	22.694
2019	3.169	565.366	Unknown	[M+Na]+	1883	1874	1952	1494	2821	1938	3877	4241	3695	4499	3928	3130	2611	4657	3544	1954	1624	4253	59	51	57	0	0	0	2447	3169	2591	2157	2201	2074	3286	2580	2545	2771	2436	2378	3150	2840	3222	2250	3044	3107	15.0486
2020	4.225	565.372	w/o MS2:SL 13:2;O/18:5	[M+H]+	250	301	221	261	255	246	387	367	221	251	300	294	348	285	195	299	147	190	0	0	15	0	0	0	161	404	368	287	265	293	327	275	350	241	234	336	259	214	302	293	359	273	20.5944
2021	1.435	565.395	DG 31:6	[M+Na]+	910	1021	885	909	810	1026	891	1012	1180	919	813	1035	994	779	771	768	675	975	13	0	0	0	0	0	1061	1119	790	1043	1055	1027	1013	1055	959	1098	1172	1108	1043	1211	903	1234	961	861	11.1016
2025	5.954	565.543	Unknown	[M+H]+	517	719	585	707	952	878	1049	1152	1034	928	811	891	787	1251	878	781	806	947	538	217	413	278	128	214	821	1132	1054	1048	757	900	931	1014	844	706	910	819	1026	800	1366	1016	1039	898	16.5681
2026	11.686	565.558	Unknown	[M+H]+	7834	7227	7985	6375	6657	15641	15086	12161	10042	5777	11620	15410	15286	12942	9355	7196	7986	6604	2033	2073	2264	1929	2262	2174	12241	9832	11503	12115	11173	11426	8354	10659	10139	10653	8786	11067	9216	10650	9601	11654	9160	11001	10.8947
2027	12.084	565.559	Unknown	[M+H]+	9208	10192	8465	7477	9326	15385	15695	19262	17705	11394	18971	17484	19962	18331	13408	8272	11776	9588	5122	4889	4113	5052	3792	4887	13674	14512	11712	11298	11755	12350	13530	14715	12112	13751	13533	13767	13902	12218	13665	11607	13380	11412	8.615
2028	12.585	565.562	w/o MS2:RIKEN P-VS1 ID-5234 from Cell_HeLa_WT_N_Ctr	[M+H]+	4451	3918	4307	4231	3777	4258	3438	3816	4247	3807	3964	3749	4070	4089	3587	3672	4191	3933	3964	4236	3490	3537	3469	3777	4127	4005	3775	4222	3659	3717	3862	4128	4097	4140	4135	3993	4009	4069	3571	4252	3795	3236	6.73341
2029	6.792	565.567	Unknown	[M+H]+	74646	91504	69152	67941	99490	74313	80865	104169	93878	104859	104051	87511	76070	106443	96564	71195	91247	89259	150562	77194	62526	87069	65125	85768	71821	106332	80780	72609	73265	73411	106318	92653	84466	77178	91723	87197	102529	86952	103012	70921	106939	90701	14.9211
2030	6.498	565.567	Unknown	[M+H]+	691	930	703	765	694	726	677	914	713	780	749	741	856	764	898	749	634	691	169265	695	813	623	618	708	860	788	714	836	935	849	942	685	832	873	861	602	823	715	666	805	917	709	12.2457
2031	12.469	565.567	Unknown	[M+H]+	4451	3390	4307	4231	4486	4258	4219	3502	4042	4339	3890	3482	3608	3605	4263	4494	3867	3571	4946	3706	4254	4165	4165	4303	4127	4266	4592	4222	4352	4446	3521	3679	3788	4140	3403	3551	3435	4069	4672	4252	4031	4264	9.73813
2032	11.948	565.571	Unknown	[M+H]+	16118	15278	17997	14040	13885	48017	48711	34646	27892	14387	25213	30412	32960	27403	26116	19709	20331	16727	3644	4889	4072	3731	4003	3372	33015	22505	32346	28850	28627	30247	20401	22567	23696	24937	19753	25522	22182	27666	24025	28716	22879	31537	15.9036
2048	11.692	565.751	Unknown	[M+H]+	406	498	377	340	357	753	692	962	631	429	830	589	469	707	709	632	505	589	0	51	55	68	43	18	563	463	437	661	740	779	619	511	776	638	545	687	724	477	723	895	365	398	24.4567
2054	3.16	566.372	w/o MS2:PC 8:0_12:0	[M+H]+	1009	774	869	764	1219	811	1560	1797	1499	1642	1693	1389	1044	1758	1451	784	830	1691	60	0	0	0	0	0	919	1383	1103	1079	969	1072	1482	1089	1108	914	1118	1142	1310	1105	1526	990	1109	1149	15.3292
2055	2.126	566.373	PC 20:0|PC 10:0_10:0	[M+H]+	58874	58087	78684	90699	82782	68574	91079	60408	57794	68330	59933	60280	62213	70731	93338	87289	99203	61230	0	0	0	55	129	0	97308	80803	105952	75673	70171	100305	67314	63665	67674	65853	65681	67154	68565	67050	95904	82287	92425	103039	18.9565
2060	6.563	566.551	w/o MS2:RIKEN P-VS1 ID-5253 from Cell_C2C12_WT_N_4h10AA	[M+H]+	4957	6145	6138	5513	7753	7610	11847	8557	7250	6754	9728	8405	7858	11516	10705	6562	5523	6772	64528	445	394	409	370	341	7394	9092	9057	6738	7459	7218	7761	6763	6133	6402	6439	6763	7271	6100	8482	6523	8969	9004	14.3306
2061	6.188	566.553	Unknown	[M+H]+	637	847	630	561	822	635	749	725	586	597	871	955	986	919	412	548	417	638	1060	90	65	18	111	184	665	554	692	538	802	531	656	807	627	602	586	803	545	626	747	580	647	815	15.1501
2062	11.684	566.561	Unknown	[M+H]+	2908	2906	3042	2634	2608	5545	5445	5011	3784	2410	4772	5409	5434	6010	3824	2676	3101	2504	1076	923	929	835	871	1015	4459	3572	4268	4395	4340	4173	3254	3758	3947	4144	3336	4299	3500	4184	3811	4444	4330	4370	9.84584
2063	12.085	566.563	Unknown	[M+H]+	3930	4292	3868	3124	3967	6496	7079	7305	5716	4351	8010	6992	8441	7558	5245	3629	5058	4022	2304	1987	1627	2307	1677	2125	4953	6047	4528	4977	4886	4818	5552	4896	4828	5698	5354	5507	5564	5240	5604	4650	5142	4505	8.53878
2064	11.945	566.567	Unknown	[M+H]+	6849	5981	6761	5484	5651	18580	18805	10680	11013	6347	10371	12247	8441	10280	10729	7785	8060	6769	1892	1496	1915	1791	2006	1461	12876	9369	12356	12176	11540	12513	6933	9520	9606	10192	8216	6674	8623	11387	9781	10838	9681	11741	18.1481
2084	12.901	566.883	Unknown	[M+H]+	445	430	431	421	480	378	336	534	406	424	412	583	444	440	527	459	403	479	452	564	438	552	382	514	474	542	409	401	572	387	479	443	406	527	424	384	514	398	445	427	542	414	13.3236
2090	3.169	567.354	w/o MS2:SM 23:3;2O	[M+H]+	288	186	259	281	393	264	542	596	506	497	550	456	442	518	428	349	335	596	0	13	0	0	0	0	437	410	362	269	194	329	422	286	457	342	385	337	507	412	372	353	486	370	20.7627
2091	3.577	567.378	w/o MS2:SL 11:1;O/20:5	[M+H]+	576	456	654	443	703	596	945	699	603	483	717	728	754	645	646	552	270	695	0	0	0	0	0	0	555	483	563	541	556	507	396	498	488	540	492	517	691	397	388	474	533	608	14.6035
2092	2.125	567.381	Unknown	[M+H]+	18684	17970	24043	25866	25294	20142	25976	18137	18122	21703	18333	18243	19496	21781	26705	25680	29929	19838	0	0	0	0	70	0	27731	24638	30336	22501	21697	29581	20119	19885	20564	21220	20867	20532	20912	20770	28132	25078	26852	30068	15.9876
2093	2.118	567.408	w/o MS2:DG 31:5	[M+H]+	18665	17970	24043	25866	25294	20142	25976	18163	18122	21703	18333	18243	19491	21781	26705	25644	29929	19838	0	0	0	0	0	0	27731	24612	30289	22481	21697	29517	20276	19885	20564	21078	20929	20418	20942	20770	28010	25078	26852	30068	15.9198
2098	12.076	567.557	w/o MS2:RIKEN P-VS1 ID-5264 from Mouse_Brain_WT_N_F1	[M+H]+	1069	1147	991	861	989	1600	1583	1655	1718	1140	1704	1958	1527	1753	1424	1010	1530	1322	761	519	597	513	375	460	1315	1404	1325	1550	1366	1285	1427	1421	1358	1401	1033	1516	1483	1580	1395	1395	1412	1365	8.54336
2099	6.789	567.574	Unknown	[M+H]+	6584	7240	5598	6001	7878	6654	7092	8406	7772	8496	8150	7008	7001	8199	8126	6276	7334	7185	11654	6197	5414	6810	5279	6680	6690	8503	6850	6328	6502	6440	8782	7497	6835	7060	7659	7464	8225	7133	8199	6311	8737	7211	11.2725
2100	6.562	567.574	w/o MS2:RIKEN P-VS1 ID-5265 from Mouse_Feces_WT_ABX_Ctr	[M+H]+	2229	2463	2623	2459	2945	3339	4704	3491	2883	2666	4083	3684	3202	4529	4068	2669	2290	3213	13154	0	69	0	15	50	2864	3641	3639	2844	2949	2880	3563	2709	2622	2588	3041	2927	3066	2889	3500	2930	3890	3808	13.4413
2102	11.955	567.592	Unknown	[M+H]+	1425	1631	2308	1410	1470	3914	3990	3188	2903	1658	2199	2767	2812	2596	2314	1971	1863	1435	368	339	506	428	478	444	2854	1694	2769	3215	2710	2960	1802	2291	2303	2346	1793	2436	2414	2530	2144	2476	2360	2612	16.6735
2110	6.833	567.866	Unknown	[M+H]+	414	260	330	341	239	380	408	357	331	316	413	394	266	374	198	462	356	266	166	297	278	271	395	253	316	261	267	333	383	323	334	291	281	250	233	205	271	205	308	247	228	347	17.9202
2112	2.219	568.299	w/o MS2:BMP 2:0_18:2	[M+H]+	628	733	550	678	270	829	545	669	521	556	613	666	844	197	564	564	682	658	0	0	0	0	0	0	621	161	522	774	734	742	676	871	756	756	680	744	432	650	506	715	548	655	25.3853
2115	2.13	568.389	w/o MS2:SL 12:0;O/20:4	[M+H]+	3979	4095	4955	5661	5211	4476	5356	3992	3688	4543	4092	5021	4426	4561	5308	5465	6498	4224	0	0	0	0	0	0	5999	4948	6046	4880	4532	5770	4672	4382	4363	4438	4252	4543	4637	4474	5505	5291	5789	5924	12.8743
2117	5.38	568.485	Unknown	[M+H]+	774	681	535	532	577	568	550	669	676	822	704	604	521	570	654	563	440	661	0	0	0	0	0	0	483	680	568	659	573	561	767	666	570	607	570	632	624	630	634	612	787	503	12.6059
2120	6.532	568.564	Unknown	[M+H]+	641	646	524	829	813	945	1289	913	857	841	962	911	1135	1239	996	890	649	938	2008	0	53	16	30	0	1075	898	809	886	770	922	815	975	630	780	672	835	794	894	866	797	959	802	12.5715
2122	2.136	569.394	w/o MS2:SL 11:0;O/20:5	[M+H]+	807	676	869	826	755	832	937	958	670	697	955	707	761	742	1067	777	1143	819	0	0	0	0	0	0	935	812	964	806	770	853	904	1056	829	709	839	789	755	739	1048	976	873	1010	12.2923
2124	1.38	570.356	w/o MS2:PC O-22:5	[M+H]+	539	381	496	631	509	228	135	139	243	116	523	562	563	479	191	139	246	161	0	63	58	81	51	0	268	232	222	336	277	183	290	388	289	411	255	320	406	223	233	323	240	315	22.7869
2125	12.71	570.449	Unknown	[M+H]+	1391	1153	1280	1298	1399	1075	1435	1179	1389	1462	1455	1233	1157	1258	1386	1412	1100	1053	1449	1280	1383	1453	1574	1450	1297	1287	1352	1137	1360	1501	1383	1476	1138	1201	1422	1066	1461	1170	1246	1299	1352	1531	10.3391
2126	3.139	570.457	Unknown	[M+H]+	3100	3543	2978	2705	3367	3033	3132	3336	3304	3416	3577	3485	3132	3267	3580	3066	3190	3234	3449	3476	3184	3680	3049	3626	3444	3326	3227	3382	3062	2883	3357	3594	3226	3115	3413	3198	3031	3252	3285	3413	3365	3253	5.20731
2127	3.061	570.458	Unknown	[M+H]+	3100	3543	2978	2981	2581	3033	2877	3336	3304	3416	2800	3485	3132	2709	2621	3014	3190	3234	2717	3476	2864	2611	2897	3146	2995	2557	2761	3283	3062	3106	2848	3594	3226	3115	3413	3198	3031	3252	2497	3413	2627	2922	10.0171
2128	3.22	570.46	w/o MS2:TG 8:0_9:0_13:1	[M+H]+	2716	3543	3011	3157	3367	2668	3132	3336	3304	3416	3577	3485	2672	3267	3580	3066	3190	3234	3449	3476	3184	3783	3049	3626	3068	3326	3227	3027	2882	3464	3357	2850	2774	3124	3413	2835	3031	2491	3285	2928	3365	3253	8.54894
2129	4.082	570.468	Unknown	[M+H]+	1617	1366	1573	1387	1513	1492	1533	1487	1194	1757	1904	1331	1746	1190	2997	2275	1574	1243	1683	1352	1362	1327	1256	1437	1836	1484	1731	1643	1549	1690	1587	1618	1600	1569	1569	1535	1450	1343	1761	1549	1520	1785	7.77132
2130	6.825	570.576	Unknown	[M+H]+	1060	1094	875	995	1237	511	746	540	594	537	1602	1234	1171	1608	631	624	377	418	416	280	347	225	458	274	709	621	905	674	746	854	697	735	687	716	748	679	757	609	756	790	763	756	9.86494
2131	3.177	571.455	w/o MS2:VAE 20:5	[M+H]+	1258	1239	1090	1062	1251	1024	1071	1318	1155	1244	1227	1206	1149	1275	1305	1233	1347	1221	1282	1056	1258	1224	1321	1485	1100	1305	1310	1091	984	1224	1219	1211	1119	1044	1297	1030	1333	1105	1261	1018	1289	1264	9.84802
2132	3.084	571.463	Unknown	[M+H]+	1122	1092	1189	1004	1020	1049	973	1384	1155	1244	1227	1206	1149	1275	1311	1233	1347	1374	1482	1056	1404	1224	1339	1485	1414	1118	1231	1243	1141	1267	1219	1300	1052	1217	1297	1030	1333	1105	1081	1296	1289	1264	8.7217
2133	0.796	571.522	w/o MS2:NAGly 10:0/21:0	[M+H]+	482	77	244	356	315	317	281	231	233	305	305	285	193	340	232	287	150	265	91	76	44	77	51	0	206	250	300	263	287	277	248	336	589	250	228	306	273	247	361	403	349	369	28.6799
2135	1.776	572.371	w/o MS2:PC O-22:4	[M+H]+	376	468	284	368	335	288	0	69	143	142	522	491	388	514	149	169	69	140	0	0	0	0	0	0	169	229	257	172	161	313	231	270	248	287	253	150	330	256	156	190	185	148	26.0374
2136	3.691	572.418	w/o MS2:NAGlySer 10:0/15:1	[M+H]+	879	1090	694	752	928	845	603	951	969	1244	895	1042	1166	1069	978	590	547	1032	215	197	74	191	95	129	905	1069	687	789	840	752	992	995	975	1030	1056	1001	1135	891	944	925	843	747	13.5067
2137	5.883	572.487	w/o MS2:TG 8:0_8:0_14:0	[M+H]+	294	429	490	399	335	408	345	293	414	382	351	253	505	201	656	400	473	449	499	513	395	387	470	473	490	431	368	328	383	446	471	468	383	349	423	397	437	422	369	342	413	409	11.3444
2138	3.747	573.411	w/o MS2:SM 8:1;2O/17:2	[M+H]+	958	1086	867	814	1149	783	773	804	923	972	1116	1112	889	1358	947	750	717	758	56	0	83	0	155	0	849	990	1175	865	1055	795	1185	848	883	958	997	657	1035	807	1073	978	941	817	14.6572
2139	3.744	573.437	w/o MS2:SL 10:1;O/21:2	[M+H]+	702	925	930	854	1136	786	640	804	832	871	1078	1183	956	590	1012	968	781	788	0	0	83	0	142	0	1009	907	1443	851	1072	795	1249	848	931	713	883	910	1039	807	1037	729	1085	817	19.4176
2140	4.38	573.482	w/o MS2:VAE 20:4	[M+H-H2O]+	680	694	819	765	771	472	403	305	363	390	954	1155	1057	963	504	442	305	294	235	0	59	39	0	13	567	481	578	590	492	573	476	483	408	529	400	437	523	539	511	553	569	777	16.0691
2141	9.671	573.485	Unknown	[M+H]+	515	856	653	720	765	1488	2019	1413	1202	718	1510	1612	1578	2032	1654	1030	852	1210	56	0	109	13	0	0	1076	967	1216	953	1166	1042	984	866	836	956	875	979	930	986	1058	989	1002	1042	9.68752
2142	10.01	573.487	Unknown	[M+H]+	489	560	538	433	419	1377	1454	1275	909	544	1104	1333	1486	1192	1120	925	837	961	0	0	0	0	0	52	1038	739	947	1046	963	975	1113	778	799	862	763	940	835	920	849	857	790	984	12.0104
2143	4.14	573.487	Unknown	[M+H]+	867	686	873	902	656	163	161	241	135	115	1154	1183	1260	1044	269	205	270	44	194	68	0	63	58	106	504	391	322	414	555	532	344	652	458	427	371	389	406	350	432	401	491	324	20.3021
2146	4.121	574.376	w/o MS2:LPC 20:0	[M+H]+	882	506	803	1099	1182	807	813	603	488	718	926	1232	659	697	707	692	624	802	371	500	224	531	453	518	751	953	833	541	1007	972	542	985	687	981	672	988	752	876	940	1034	1006	836	18.8549
2147	12.595	574.393	w/o MS2:PC O-22:3	[M+H]+	1516	1444	1624	1221	1212	1516	1269	1536	1565	1400	1567	1470	1411	1312	1259	1240	1643	1517	1691	1656	1640	1371	1485	1295	1342	1437	1662	1635	1230	1311	1645	1481	1609	1497	1584	1357	1450	1613	1405	1575	1390	1660	9.0368
2148	4.388	574.398	Unknown	[M+H]+	1518	1171	1348	1415	1084	1406	1325	1376	1209	1144	1137	1182	1334	1192	1214	1189	961	966	499	468	662	613	607	619	1310	1332	1515	1201	1458	1320	1002	1241	1242	1234	1096	1305	1080	1538	1383	1419	1200	1292	11.264
2149	3.226	574.398	Unknown	[M+H]+	1659	1667	1916	1973	1924	1902	1905	1766	1512	1817	1951	1700	1659	1855	2009	2003	1534	1789	1192	1031	1233	1452	1150	1367	1959	2043	2243	1812	1936	1886	1849	1637	2190	1754	1779	1714	1826	2008	1841	1608	1948	2240	9.8727
2150	12.472	574.4	Unknown	[M+H]+	1336	1227	1812	1466	1563	1516	1641	1292	1394	1736	1233	1291	1411	1681	1506	1436	1230	1517	1560	1698	1640	1364	1485	1503	2067	1504	1662	1635	1535	1521	1230	1301	1609	1657	1366	1202	1353	1412	1570	1764	1707	1414	13.8644
2151	6.974	574.4	Unknown	[M+H]+	1248	1206	1284	1515	1386	1178	1043	1036	1214	1150	1101	1014	1144	785	1015	1368	1154	1373	949	730	776	740	573	771	1147	968	1004	1174	1517	1001	1422	1151	1407	1179	1352	1342	1097	1169	1014	1305	1249	1053	13.6662
2152	6.769	574.402	Unknown	[M+H]+	1401	1249	1141	1279	1537	1375	1211	1289	1275	1460	1163	1264	1139	1223	1381	1242	1407	1209	835	711	710	840	654	617	1172	1213	1405	1301	1232	1446	1367	1350	1582	1263	1440	1256	1352	1269	1310	1285	1540	1215	8.51878
2153	3.166	574.407	w/o MS2:SL 10:1;O/21:1;O	[M+Na]+	1637	1667	1485	2024	1924	1638	1905	1710	1576	1868	1951	1700	2157	1855	2009	2027	1534	1800	1474	1314	1443	1300	1150	1219	1959	2105	2243	1812	1776	1886	2099	1711	2256	1644	1865	1714	1826	2008	1841	1603	1948	2240	10.654
2154	3.754	574.432	w/o MS2:NAGlySer 10:0/15:0	[M+H]+	1700	1550	1375	1574	1820	1352	1855	1310	1392	1598	2108	1740	1905	2243	1638	1339	1117	1770	820	321	438	441	483	252	1437	1730	1832	1675	1630	1579	1789	1650	1305	1543	1515	1579	1689	1525	1701	1687	1858	1844	8.92099
2156	9.621	574.484	w/o MS2:DG O-9:0_24:6	[M+H]+	705	474	433	528	576	1103	1269	1207	799	611	828	942	1046	1267	973	943	975	773	324	144	153	216	96	236	781	867	882	902	728	996	796	762	824	663	564	968	591	706	1028	844	922	1039	17.0471
2157	9.997	574.495	Unknown	[M+H]+	505	620	774	532	523	1206	1147	903	949	542	1078	1252	1036	966	1048	549	708	817	168	34	148	108	72	109	730	806	954	849	803	761	883	620	760	794	627	823	699	677	804	732	958	750	12.2028
2158	6.206	574.517	Unknown	[M+Na]+	17419	17543	13596	15766	18461	8704	7695	12645	15037	21757	11115	9660	8929	10234	12038	11832	16171	16081	829	117	69	238	200	119	12085	16964	12463	13672	12913	12299	16987	17071	15562	15255	16982	15138	16849	15957	14716	12532	16229	12821	12.7791
2159	6.664	574.553	Unknown	[M+H]+	1228	1149	1180	1161	1525	1798	2257	2021	1756	1226	1281	1495	1558	1533	1758	1474	1290	1775	136	180	293	269	336	343	1612	1593	1685	1715	1672	1870	1286	1522	1509	1588	1372	1516	1344	1449	1749	1527	1419	1398	10.0165
2166	3.216	575.397	w/o MS2:SL 10:1;O/20:2;O	[M+H]+	763	763	923	838	961	848	772	769	737	943	890	850	827	806	840	824	718	729	930	645	781	567	609	676	936	882	861	932	764	863	787	721	759	825	797	976	811	826	870	766	895	813	8.2567
2168	6.042	575.491	Unknown	[M+H]+	1379	1305	1329	1199	881	626	715	887	646	1057	765	687	831	702	774	1562	1253	1241	3437	2858	3762	3098	3749	3406	712	700	889	725	1256	1217	668	701	653	662	1012	762	1273	1147	799	1011	754	992	24.8791
2169	5.408	575.494	Unknown	[M+H-H2O]+	767	961	819	707	871	1273	1289	1345	1207	1044	1376	1323	1094	1642	1147	813	765	1157	4056	110	106	43	0	119	1019	1321	1086	1074	1259	984	1428	1188	1111	954	1135	1058	1159	962	1278	1157	1397	1305	12.5175
2170	10.693	575.502	Unknown	[M+H]+	3436	3625	3352	2779	3580	5004	6203	6255	5565	3564	6456	5837	6052	6565	5461	3807	4489	4846	240	206	134	262	262	214	4256	5271	4851	4542	4773	4365	5136	4687	4736	4459	4709	4870	5173	4772	5310	4495	5367	4522	7.02332
2171	4.766	575.504	VAE 20:3	[M+H]+	3693	3920	3864	2845	3212	4633	3429	4662	3739	3403	5806	6156	5761	5875	3492	3018	3113	4448	101	0	71	0	0	0	4939	5113	4191	5362	5376	5009	5447	5547	5302	5657	5488	5220	5481	5567	4303	5246	4664	4262	9.16696
2172	4.677	575.504	Unknown	[M+H]+	4521	5189	5875	5089	6719	4633	3429	4662	3739	3403	7892	7262	6674	8781	3492	2822	3113	4448	238	52	105	0	28	56	4939	5113	4191	5362	5376	5009	5447	5547	5302	5657	5488	5220	5481	5567	3661	5246	3709	3960	13.1572
2173	10.009	575.505	Unknown	[M+H]+	2141	2282	2367	1603	1821	7160	8310	6159	4760	2104	5279	6676	6757	5653	5927	3999	3042	3836	193	221	171	275	123	166	4240	3558	4453	4680	4360	4418	3391	4028	3877	4004	3632	4540	3577	4115	4319	4674	3533	4502	10.3274
2174	10.347	575.507	Unknown	[M+H]+	5728	6295	6184	3282	4748	16820	15823	16810	13099	6602	13911	16413	14966	14766	12310	8861	9383	10672	383	202	17	280	48	293	11197	12155	10535	11846	9880	11486	10309	11578	11408	11692	11143	12829	10985	11673	9794	12040	10215	9890	7.86382
2175	11.315	575.508	Unknown	[M+H]+	768	835	1098	853	1126	1830	1679	1443	1688	943	1740	1773	1948	1947	1381	1053	973	1244	88	288	202	248	86	240	1788	1411	1468	1589	1583	1392	1315	1228	1333	1136	1400	1438	1516	1523	1681	1624	1375	1435	11.0011
2176	6.583	575.509	Unknown	[M+H]+	799	634	616	561	810	584	696	692	658	386	729	555	615	782	650	710	451	444	299	226	650	520	359	446	598	847	579	574	781	534	728	497	507	835	562	532	639	418	756	713	744	606	19.6361
2192	10.344	575.69	Unknown	[M+H]+	397	230	395	0	206	683	742	1140	705	280	962	752	879	444	765	521	362	597	0	0	0	0	0	0	734	706	574	596	755	896	601	496	575	433	495	607	431	752	278	738	567	647	24.3805
2194	3.983	576.379	w/o MS2:SL 11:1;O/22:6	[M+H]+	748	685	717	675	731	774	711	795	618	824	815	674	731	765	688	762	821	841	856	821	851	630	600	670	846	991	787	697	779	708	781	688	862	840	849	724	851	797	806	647	740	669	10.9884
2195	4.117	576.397	Unknown	[M+H]+	700	719	1071	786	1009	807	920	803	760	954	707	915	930	877	736	869	744	860	754	973	851	792	689	740	1046	877	785	880	998	808	861	868	866	673	738	835	784	865	1130	731	828	803	13.0807
2196	3.912	576.401	w/o MS2:PC O-22:2	[M+H]+	945	689	675	746	701	866	811	802	724	738	826	838	731	751	777	762	821	841	896	906	745	605	600	553	1044	1170	794	845	965	914	715	877	862	840	849	864	821	913	668	719	657	562	17.1889
2198	6.071	576.495	Unknown	[M+H]+	334	304	345	569	918	231	320	223	180	448	358	220	310	233	348	319	453	298	668	1229	1432	1582	1616	1597	387	452	367	564	424	425	334	485	251	354	337	318	231	447	373	417	448	425	20.7493
2200	4.629	576.503	w/o MS2:DG O-9:0_24:5	[M+H]+	1974	2216	2444	2291	2812	1103	1094	924	932	893	3539	2802	3025	3800	951	825	535	804	110	52	0	0	148	0	1583	1824	1804	1412	1394	1456	1365	1281	1296	1409	1485	1436	1209	1371	1766	1327	1693	1490	12.4567
2201	5.421	576.505	Unknown	[M+H]+	589	536	604	611	521	582	638	691	558	565	786	639	595	734	565	488	394	608	1560	61	0	0	0	0	677	576	610	664	595	628	485	665	517	528	584	510	585	524	538	512	614	583	10.1449
2202	4.776	576.508	Unknown	[M+H]+	1564	1682	1761	1631	1439	2122	1636	1889	1866	1441	2627	2805	2608	2508	1636	1700	1402	1992	14	52	0	0	58	0	2154	2224	1844	2320	2310	1908	2240	2352	2342	2480	2217	2364	2281	2180	2123	2256	2226	1914	7.684
2203	10.349	576.508	Unknown	[M+H]+	2628	2667	2715	1500	2082	6790	6446	6920	5634	2699	5830	6968	6394	6363	4942	3564	4170	4491	13	62	99	140	125	0	4948	5275	4573	5020	4135	4707	4247	4893	4864	4685	4601	5354	4931	4875	4084	4914	4480	3901	8.54136
2204	10.702	576.508	Unknown	[M+H]+	1493	1668	1960	1223	1650	2349	2507	2676	2518	1502	2800	2734	2558	2832	2723	1529	2000	1924	153	59	55	0	0	54	1952	2333	2139	1969	2062	2012	2310	2072	2612	1955	2046	2174	2205	2057	2292	1956	2131	2163	7.97548
2205	10.002	576.509	Unknown	[M+H]+	969	1030	1064	680	1041	3120	3726	2716	1990	896	2227	2826	3136	2484	2329	1531	1335	1974	169	0	58	0	64	39	1903	2050	1848	2027	2022	1923	1500	1726	1650	1565	1635	1814	1705	1956	1686	2009	1965	1932	9.48903
2206	6.191	576.515	Unknown	[M+H]+	1750	1746	1579	1754	1468	715	1078	1468	1655	1888	1438	1322	1393	1123	1559	1480	1687	1637	229	508	647	449	553	367	1441	1952	1403	1756	1534	1508	1631	1748	1643	1617	1600	1792	1551	1765	1656	1451	1801	1556	8.95709
2212	7.27	576.572	Unknown	[M+H-H2O]+	3488	3838	3657	2729	3107	7017	5531	6360	5989	3440	5770	7559	7708	6275	4556	4369	4419	5399	0	74	17	0	0	0	4570	4144	4381	4935	4993	4957	4347	4715	4820	4778	4802	5163	4891	5185	3818	4847	4192	3800	9.15735
2217	3.98	577.397	w/o MS2:DG 32:7	[M+H]+	377	400	290	500	275	297	329	394	355	362	353	346	326	427	386	281	263	480	435	421	368	366	198	354	454	423	330	384	333	428	544	338	366	370	360	393	305	352	353	244	437	227	20.1517
2219	7.778	577.512	Unknown	[M+H]+	1269	1232	1104	1166	888	1109	998	1140	728	754	1058	1316	1670	1188	777	787	876	683	154	0	0	0	0	0	936	758	1076	1066	988	932	836	900	900	1218	1335	1125	880	957	1078	1068	787	861	15.3331
2220	0.762	577.515	Unknown	[M+Na]+	4130	2560	4506	5225	3394	4111	4601	2581	2761	2413	3197	4046	4444	3777	5615	3989	698	2606	0	0	0	0	0	0	3808	3705	5755	4804	4265	4645	3415	3458	3615	3619	3173	3743	2726	3879	4218	4992	3944	4816	18.3781
2221	7.133	577.517	w/o MS2:RIKEN P-VS1 ID-5423 from Mouse_Plasma_ApoEKO_N_F1DHA	[M+H-H2O]+	601	820	591	750	888	1283	1681	1148	793	701	1400	1203	1230	1342	1138	950	1171	774	0	0	0	0	54	0	1060	1121	925	693	957	756	840	887	583	650	885	950	762	693	1099	810	900	1000	17.9305
2222	10.651	577.519	Unknown	[M+H]+	39374	45098	35139	24006	36426	106191	95151	123044	103832	61357	78662	91381	88452	87216	89750	61892	76947	89080	421	51	13	601	101	76	68456	87237	64699	78106	64739	69220	80648	80052	78138	74534	79375	86388	81722	81926	72077	78395	77585	61340	9.90146
2223	5.238	577.52	Unknown	[M+H]+	18993	16770	23643	21786	19172	47590	49460	33815	32235	28307	21168	25002	27232	22635	42240	41957	25358	36317	639	0	0	141	53	0	46432	32428	47028	43932	46089	46304	31020	35624	37662	38587	32477	35549	30315	37034	37901	44857	33181	43977	15.2117
2224	11.06	577.52	Unknown	[M+H]+	13630	16452	17373	11592	16299	32156	39543	29294	24121	15128	40643	38692	30335	44628	37755	21566	21625	22915	285	64	0	402	361	15	25849	29309	27250	22327	27837	23700	26881	20493	20224	20456	22192	21613	26236	21060	28035	23102	28089	26957	12.7838
2225	10.997	577.521	Unknown	[M+H]+	13630	16452	17373	11592	16299	32156	39543	37824	30883	15128	40643	38692	34861	44628	37755	21566	21625	22915	285	0	0	402	361	0	25849	29309	27250	22327	27837	23700	26881	22565	21244	20456	22192	25392	26236	21785	28035	23102	28089	26957	11.145
2226	5.978	577.521	Unknown	[M+H]+	1385	1670	1599	1397	1637	1993	2036	2695	2105	1917	2253	2234	1994	2407	2007	1619	1653	2000	974	604	456	457	646	362	2215	2320	1684	1941	1756	1775	2232	1841	1976	1871	2219	2071	2126	1964	2035	1814	2119	1974	9.24494
2227	10.343	577.522	VAE 20:2	[M+H]+	10195	11352	9776	5445	8857	32836	31837	33161	26799	12203	24595	28645	28251	27108	23677	16766	18321	21088	259	77	0	319	0	0	20902	22475	19483	23619	19254	20432	19652	21709	20115	20879	20557	24437	20824	21405	17983	21920	19202	17820	8.42741
2228	5.886	577.523	Unknown	[M+H]+	1385	1670	1599	1397	1637	1993	2293	2695	2105	1917	2253	2234	1994	2407	2007	1619	1653	2000	919	64	116	38	60	74	2215	2320	1684	1941	1756	1775	2232	1841	1976	1871	2219	2071	2126	1964	2035	1814	2119	1974	9.24494
2229	11.653	577.524	Unknown	[M+H]+	2210	2059	2527	1654	2245	6231	6738	4909	4090	2146	4509	4869	5253	5184	4407	3147	2928	2858	0	0	0	65	49	0	4837	3555	4444	4569	4405	4508	3887	3492	3453	3646	3179	3985	3490	3817	4712	4544	4096	4699	12.9211
2230	11.936	577.538	Unknown	[M+H]+	1333	1343	1939	1129	1500	3374	4311	2656	2328	1417	2510	2716	2977	2665	2799	1960	1761	2547	0	0	0	115	143	60	2381	2151	2691	2514	2544	2463	1969	2300	2211	2058	1975	2362	2430	2111	2182	2838	2171	2393	10.32
2232	11.811	577.556	Unknown	[M+H]+	1116	1265	808	842	1288	2223	2979	2465	2410	1382	2145	2084	2110	2650	2106	686	1370	1599	0	0	0	64	67	0	1406	2155	1409	1835	2018	1104	1631	1581	1389	1239	1713	1628	1635	1649	1862	1595	1938	1695	16.3393
2257	10.89	577.721	Unknown	[M+H]+	602	704	643	464	727	1512	780	148	863	686	877	1069	1784	1093	1269	960	1050	1276	0	0	0	0	0	0	1130	1192	470	1132	948	1190	972	1544	869	1416	885	1757	1636	1273	1305	1004	1443	1197	26.1934
2259	10.367	577.724	Unknown	[M+H]+	409	245	608	115	667	1226	1822	1035	1461	369	1305	1313	1358	1263	1070	728	1188	910	0	0	0	0	0	0	1266	679	1004	1208	1770	1045	900	1439	796	805	1076	1259	1021	964	1198	1178	1264	1349	23.2256
2265	11.056	577.795	Unknown	[M+H]+	228	0	431	124	138	870	273	647	759	326	542	811	739	735	191	252	602	417	0	0	0	0	0	0	669	404	806	708	404	865	795	549	703	613	648	648	853	706	620	1037	233	445	29.8738
2274	3.239	578.412	w/o MS2:PC O-22:1	[M+H]+	955	961	1059	1220	1066	173	197	190	170	139	1317	1443	1434	1346	136	220	108	249	79	0	0	0	0	0	510	551	568	536	412	721	590	503	598	436	560	502	520	445	476	552	528	700	14.9323
2276	6.088	578.497	Unknown	[M+H]+	577	605	639	713	739	355	433	95	294	264	574	457	513	649	406	169	380	419	270	210	219	218	180	241	349	406	367	420	591	305	285	284	417	440	410	260	281	468	450	473	498	436	22.4835
2277	5.988	578.499	Unknown	[M+H]+	577	1039	750	656	739	877	1054	1002	974	752	1089	1061	995	1117	943	496	872	864	304	124	219	218	65	241	825	674	567	730	591	752	875	827	941	651	797	859	1038	943	916	759	1028	810	16.8299
2278	7.763	578.511	w/o MS2:RIKEN P-VS1 ID-5439 from Mouse_Feces_WT_N_Ctr	[M+H]+	587	519	581	483	523	468	506	459	413	490	525	787	697	576	398	367	424	309	0	0	62	0	0	0	474	377	495	574	517	367	375	345	531	518	626	510	460	351	555	450	440	440	17.4643
2279	11.046	578.52	Unknown	[M+H]+	5781	6660	7578	4803	6899	13057	16016	15043	12662	6407	16167	15726	12740	18000	15401	8714	9377	9319	126	0	0	269	50	14	10083	11936	11171	9550	11539	9861	10770	9481	8712	8538	9124	8797	10337	8866	11335	9376	11319	10772	10.8493
2280	10.361	578.521	Unknown	[M+H]+	3852	4781	4090	2576	3409	13696	12490	13538	10835	5116	10027	11455	10862	10677	9581	7192	7277	8410	0	0	0	85	64	0	8124	8637	8117	8641	7153	8021	7989	8741	8461	8216	8562	9668	8527	8914	7568	8928	7800	7104	7.73656
2281	10.673	578.525	Unknown	[M+H]+	15635	18318	15219	9976	14715	43457	38196	47882	40759	25020	32062	36185	34375	34452	35552	24866	30717	34968	139	0	0	257	0	88	27899	35695	26654	30246	25647	27559	32193	32128	30330	29738	30763	33701	32021	31931	28164	31388	30253	24948	9.38592
2282	11.653	578.527	Unknown	[M+H]+	951	1207	1194	800	1092	2521	3099	2109	1876	1222	1997	2020	2351	2164	1982	1258	1558	1517	69	0	0	0	0	0	2246	1444	1987	2026	2195	1972	1845	1495	1773	1776	1515	1779	1612	1741	1969	1969	1644	1942	12.5782
2283	6.195	578.534	Unknown	[M+H]+	525	694	443	629	601	828	507	605	610	698	621	596	529	469	452	532	626	815	250	67	0	147	140	83	465	721	484	668	792	599	691	612	635	609	652	650	648	719	587	848	763	542	15.2818
2292	10.651	578.718	Unknown	[M+H]+	1063	900	1271	845	1372	780	2522	1220	1023	1026	1510	1272	467	1791	1503	1803	1725	1624	0	0	0	0	0	0	1492	1754	1226	1236	385	1700	1582	1575	1088	565	1364	1332	1252	1471	948	1118	1101	1619	29.0643
2293	5.233	578.727	Unknown	[M+H]+	538	418	478	311	523	979	851	423	739	867	820	454	686	493	687	596	396	912	56	0	0	0	0	0	906	1043	924	1103	976	876	541	995	1056	774	1293	459	368	1018	873	656	518	737	29.7361
2294	11.046	578.734	Unknown	[M+H]+	271	322	222	253	524	1103	1076	1029	733	252	949	799	859	1066	826	510	533	470	54	0	0	0	0	0	336	702	609	730	730	524	173	438	651	527	551	648	507	463	673	862	526	756	28.5634
2295	10.335	578.749	Unknown	[M+H]+	0	99	114	0	0	542	816	784	623	108	338	432	486	533	529	360	296	406	0	0	0	0	0	0	494	435	549	439	496	640	429	486	503	576	501	240	409	208	444	430	610	458	23.4122
2299	10.7	578.821	Unknown	[M+H]+	638	676	653	492	676	744	1274	323	602	559	973	544	833	1161	1246	897	663	911	0	0	0	0	0	0	967	1104	1124	698	711	1084	1047	904	703	818	659	1109	807	1124	783	989	903	799	18.2315
2300	10.682	578.853	Unknown	[M+H]+	673	428	516	389	539	654	864	349	213	385	340	135	560	661	867	633	428	380	0	0	0	0	0	0	792	677	578	731	540	600	478	594	574	529	594	619	375	644	433	809	638	793	19.6767
2302	10.668	578.884	Unknown	[M+H]+	321	383	321	180	459	510	775	483	265	167	354	243	639	580	759	417	246	584	0	0	0	0	0	0	617	707	625	649	416	685	523	607	803	652	461	705	352	824	565	990	738	454	24.9718
2304	3.27	579.408	w/o MS2:DG 32:6	[M+H]+	597	345	426	408	670	72	26	256	277	192	648	547	545	590	213	99	66	172	55	0	64	0	0	0	280	368	240	271	358	184	133	322	289	236	383	192	433	201	263	338	420	323	29.0294
2305	10.295	579.528	Unknown	[M+H]+	1044	1339	1118	911	959	3200	2926	3266	2494	1594	2969	2885	2885	3230	2349	1889	1949	2032	62	0	0	0	0	0	2148	2287	1834	2147	2020	2137	2033	2131	2236	1961	2017	2467	2308	2251	1988	2542	1968	1854	9.10637
2306	11.02	579.529	Unknown	[M+H]+	3398	3527	3846	2722	3417	6299	7554	6734	5653	2970	8905	7497	7351	9862	7049	4147	4200	4071	56	0	0	90	27	0	5094	5307	5505	4506	5428	5147	4903	4228	4159	4099	3889	4540	4458	4500	5695	4747	5368	5303	11.4074
2307	11.089	579.53	Unknown	[M+H]+	3398	3527	3846	2722	3417	6299	7554	5277	4553	3286	8905	7497	7351	9862	7049	4147	4200	4071	56	0	0	26	0	0	5094	5307	5505	4506	5428	5147	3851	4228	4159	4099	3889	4036	4458	4500	5695	4747	5368	5303	13.0524
2308	10.666	579.531	Unknown	[M+H]+	4155	4411	3960	2851	4179	9966	9478	11254	9691	5704	7850	8333	8487	8815	8361	5968	7922	8436	149	54	0	0	0	0	6517	8724	6777	7596	6552	6695	7735	7674	7269	7256	8004	7895	7333	7413	7085	7362	7678	6344	8.25112
2309	5.821	579.534	Unknown	[M+H]+	1750	1564	1846	1546	1390	2054	1982	1541	1586	1294	1771	2255	2087	1958	1542	1531	1268	1751	0	0	0	0	0	0	2068	1581	1851	1856	1941	2103	1683	1825	1790	1962	1733	1860	1441	1838	1635	2066	1532	1698	10.3844
2310	7.78	579.534	w/o MS2:RIKEN P-VS1 ID-5453 from Mouse_Macrophage_WT_N_F1AA	[M+H-H2O]+	621	610	631	456	451	949	782	648	645	480	755	1033	1206	804	571	752	509	447	0	0	0	0	0	0	687	607	622	592	631	585	479	546	648	533	606	712	519	501	566	720	524	638	11.8794
2311	11.487	579.536	Unknown	[M+H]+	1093	1008	1327	683	1249	2249	1970	2377	2028	978	2802	2945	2913	2789	1500	984	1406	1232	0	0	0	0	0	0	1576	1731	1293	1837	1430	1826	1553	1617	1447	1538	1335	2012	1694	1728	1819	1551	1500	1351	12.3484
2312	7.181	579.537	Unknown	[M+H]+	518	433	356	375	368	476	582	725	304	377	577	782	1104	653	421	397	281	448	115	67	0	69	52	97	460	689	271	493	378	426	486	574	441	524	426	635	702	413	742	374	525	559	24.8672
2313	11.928	579.551	Unknown	[M+H]+	1292	1678	1597	1468	1276	3405	3802	2211	2358	1436	1675	2606	2708	2920	2270	1355	1836	1229	147	44	64	105	154	14	2324	2236	2429	2670	2392	2044	1776	1896	2079	2130	1632	2107	1901	2202	1946	2344	1893	2667	13.4203
2314	11.992	579.554	Unknown	[M+H]+	1293	1678	1597	1438	1276	3405	3802	2211	2358	1413	2376	2717	2708	2920	2270	1815	1836	1229	147	136	64	105	154	154	2324	2236	2429	2670	2392	2044	1776	1896	2079	2130	1632	2107	1901	2202	1946	2344	1893	2973	15.1069
2317	7.01	579.587	Unknown	[M+H]+	843	755	701	591	603	883	479	637	745	750	754	811	764	688	456	645	701	694	2028	493	467	592	454	629	670	618	519	810	530	640	776	790	653	749	726	769	707	668	571	730	532	687	13.6601
2323	5.241	580.522	Unknown	[M+H]+	467	465	513	600	364	852	822	719	669	607	544	558	584	408	787	635	540	671	30	0	0	0	0	0	674	591	858	712	760	818	673	691	692	711	621	644	698	727	552	904	674	743	12.4093
2324	10.671	580.534	w/o MS2:DG O-9:0_24:3	[M+H]+	909	1064	916	786	907	1676	1786	1912	1550	1064	1607	1734	1861	1672	1642	1245	1574	1458	0	0	0	0	0	0	1537	1617	1340	1457	1397	1291	1610	1665	1395	1397	1596	1448	1596	1555	1551	1359	1631	1601	7.76993
2325	5.822	580.536	Unknown	[M+Na]+	765	730	792	610	798	890	952	931	730	659	850	1078	1052	939	800	928	665	701	104	0	0	0	0	0	893	848	942	829	939	857	654	846	992	1021	741	746	1011	1001	834	810	691	789	12.8824
2326	11.046	580.536	Unknown	[M+H]+	1205	1306	1522	1076	1117	2129	2170	2212	1908	923	2696	2441	2502	3021	2115	1686	1354	1390	0	0	0	0	16	13	1761	1739	1864	1551	1732	1706	1595	1438	1449	1315	1317	1335	1578	1421	2042	1751	1779	1951	13.459
2327	11.947	580.551	Unknown	[M+H]+	554	687	680	565	697	1394	1629	984	1043	695	916	1261	1252	1207	1048	833	675	831	78	0	0	0	0	0	1093	628	814	1016	1107	1414	834	1024	795	923	915	1056	876	1030	1083	1108	921	1002	17.2365
2328	4.538	580.552	Unknown	[M+H-H2O]+	418	477	427	456	383	397	242	434	376	535	338	356	438	315	360	425	308	364	530	428	264	302	225	306	353	358	483	373	416	446	520	344	357	473	366	495	370	543	394	435	385	404	14.9464
2329	6.943	580.567	Unknown	[M+H]+	526	647	811	543	566	692	707	610	561	545	533	571	650	597	651	626	650	775	770	295	279	220	378	263	594	483	635	656	792	672	658	520	721	670	722	692	541	598	643	694	737	551	12.7531
2331	12	580.594	Unknown	[M+H]+	361	428	367	364	101	854	1072	728	834	443	843	969	1074	1181	579	363	528	549	0	62	0	0	0	0	843	777	678	625	856	649	630	981	881	474	860	943	927	709	470	741	600	486	22.5055
2332	7.886	580.603	Unknown	[M+H]+	283	329	284	231	327	405	561	458	343	326	494	531	430	505	329	280	318	350	0	0	0	0	0	0	294	379	470	238	288	270	330	275	256	336	445	379	373	382	328	280	337	387	19.2379
2334	4.594	581.308	w/o MS2:ST 24:1;O3;T;S	[M+H]+	476	389	328	361	335	295	400	339	228	252	618	545	508	755	375	240	208	349	0	0	0	0	0	0	343	315	453	347	264	332	373	225	301	415	363	257	372	269	324	340	367	359	17.0122
2335	3.169	581.332	Unknown	[M+H]+	134	329	240	156	243	138	789	518	449	468	379	257	256	548	359	213	171	480	0	0	0	0	0	0	347	316	299	312	136	267	245	284	305	268	292	213	370	239	333	258	405	448	24.0914
2337	10.978	581.535	w/o MS2:VAE 20:0	[M+H]+	483	468	273	303	491	660	796	710	567	311	814	862	594	800	640	426	424	484	19	0	58	19	194	145	385	629	581	417	501	561	539	415	495	477	507	625	562	472	522	500	372	569	14.9204
2338	7.759	581.551	Unknown	[M+H]+	1049	933	865	796	662	1455	1511	1002	856	670	1084	1274	1529	1421	901	823	783	869	340	390	322	345	374	283	1006	810	987	1188	1000	996	682	660	1080	1092	931	1168	894	867	1018	1032	856	835	15.5206
2339	6.906	581.561	Unknown	[M+H]+	578	609	523	611	693	655	760	543	541	449	430	615	597	628	540	528	559	653	488	301	494	353	456	532	657	475	617	608	570	666	425	521	428	536	762	527	713	592	729	618	480	573	16.9667
2349	5.898	582.511	w/o MS2:DG 8:0_24:2	[M+H]+	1175	1212	780	848	1015	520	514	559	520	199	1480	1078	918	1160	406	230	466	508	0	0	94	0	55	0	488	870	506	664	540	655	717	656	612	487	562	612	613	824	772	685	635	650	16.7419
2350	11.294	582.553	w/o MS2:DG O-9:0_24:2	[M+H]+	3109	3879	3473	3331	4486	3287	4344	4006	3950	4273	4643	3638	3514	4755	4687	3293	2402	3279	137	126	184	219	192	206	3857	4283	4335	3408	4481	3945	4152	3823	3082	2871	3508	3264	4190	3096	4759	3269	4467	4304	14.8963
2351	7.784	582.553	Unknown	[M+H]+	554	433	516	278	340	601	589	393	532	395	493	850	714	714	541	404	420	488	270	272	151	65	249	86	524	630	510	466	696	402	457	442	487	449	513	458	487	411	464	553	408	427	15.7215
2352	5.885	582.554	Unknown	[M+H]+	1143	622	876	527	898	482	536	781	663	709	456	387	438	382	504	679	947	258	0	73	103	94	270	120	493	610	553	695	752	642	583	731	982	764	423	561	755	437	477	896	672	632	23.3686
2358	1.783	583.322	Unknown	[M+H]+	683	957	615	708	868	228	239	308	254	276	1244	1022	924	1066	398	505	653	670	0	0	0	0	0	0	518	621	645	665	494	496	583	512	479	537	665	641	607	623	654	486	735	571	13.0806
2359	5.11	583.327	Unknown	[M+H]+	2726	3711	2623	2505	3430	2401	2544	3251	3005	3566	4124	3608	2866	3921	3189	2309	2753	3132	72	0	0	0	0	0	2727	4056	2621	2794	2476	2511	3270	3329	3128	3173	3433	3373	3260	2989	3531	2524	3494	2857	13.9525
2361	5.614	583.511	w/o MS2:NAGly 10:0/22:1	[M+H]+	911	1090	1021	732	702	1831	1481	1885	1491	1151	1441	1574	1512	1197	1149	1158	1141	1341	61	0	0	0	0	0	1344	1340	1334	1582	1274	1338	1362	1682	1539	1307	1422	1433	1462	1375	1214	1248	1149	1047	11.1946
2362	5.92	583.519	Unknown	[M+H]+	500	715	387	410	351	264	379	290	271	320	699	581	554	579	248	194	259	210	53	0	55	58	0	0	299	488	284	308	455	318	230	314	609	483	338	415	284	374	524	531	413	229	29.1138
2363	6.303	583.527	Unknown	[M+Na]+	686	790	916	792	949	1260	1608	1087	1068	1027	1305	1221	1318	1468	1286	972	871	853	53	0	0	0	0	0	1092	1143	1151	891	1152	1122	992	928	883	857	1132	901	853	910	1199	1091	1133	1319	13.4582
2364	8.397	583.556	Unknown	[M+H]+	307	372	228	221	244	330	319	361	243	280	572	520	539	388	247	238	222	317	0	0	0	0	0	0	202	303	180	340	231	249	245	115	168	275	376	255	308	259	225	307	258	177	26.3061
2365	6.018	583.583	w/o MS2:RIKEN P-VS1 ID-5514 from Cell_C2C12_WT_N_4h10AA	[M+H]+	577	632	774	1037	678	478	523	589	496	595	438	435	510	575	672	596	677	558	2170	1339	1756	1562	1617	1575	666	538	608	701	519	649	506	609	524	697	557	694	543	483	619	550	689	518	12.6585
2367	2.049	584.393	w/o MS2:SL 12:2;O/20:2;O	[M+H]+	531	1000	452	507	831	388	811	540	408	578	519	583	502	800	633	393	359	583	65	51	0	0	0	0	542	649	527	299	613	593	874	673	558	822	762	324	784	508	589	541	712	607	24.9183
2369	2.951	584.47	w/o MS2:DG O-16:3_18:5	[M+H]+	1623	1333	1609	1677	1859	2140	1644	1726	1469	1851	1764	1616	1472	1587	1901	1780	1749	1543	1745	1581	1871	1740	1855	1701	1870	2262	2100	1927	1649	2178	1899	1653	1533	1506	1549	1572	1589	1921	2143	1647	1908	1850	13.3386
2370	2.827	584.473	Unknown	[M+H]+	1592	1737	1677	1302	1624	1763	1475	1726	1753	1893	1764	1802	1566	1587	1564	1311	1781	1726	1745	1581	1432	1600	1420	1701	1723	1934	1680	1927	1786	1601	1899	2023	1773	1663	1887	1774	1589	1921	1626	1682	1908	2022	7.9188
2371	3.135	584.473	Unknown	[M+H]+	2038	1941	1784	1911	1981	1871	2063	1952	2206	1925	2121	2043	1971	1941	2124	1632	2137	1922	2104	1936	2039	2236	1713	2120	1616	2062	1714	1947	1990	1575	2169	2105	1963	1931	1952	1907	2073	2110	1931	1884	2020	1594	9.42586
2372	3.327	584.474	Unknown	[M+H]+	1756	1684	1807	1986	1463	1993	1570	1606	2041	1425	1509	1662	1766	1642	1528	2010	1607	1714	1747	1514	2039	1895	2051	1469	2124	1452	1859	1839	2058	2048	1915	1795	1969	1775	2196	1944	1541	1663	1401	1790	2002	1927	11.9906
2373	3.251	584.475	Unknown	[M+H]+	1756	1684	1807	1986	1981	1993	2235	1606	2206	2084	2121	1662	1766	1941	2124	2010	1607	1601	1747	1612	2039	1895	2051	2120	2124	2062	1859	1839	2058	2048	1915	1959	1969	1775	2196	1944	1739	1663	1931	1790	2020	1927	7.21802
2374	4.055	584.502	w/o MS2:TG 8:0_8:0_15:1	[M+H]+	768	734	916	927	635	789	965	1018	1105	1153	538	901	671	541	793	765	517	1037	644	313	559	371	317	450	977	895	889	1012	881	838	1216	835	890	851	1082	832	980	977	908	717	923	849	12.066
2375	6.47	584.523	w/o MS2:DG 8:0_24:1	[M+H]+	1504	1324	1634	1420	1271	1587	1501	2015	1681	1339	1919	2080	2206	1866	1289	1197	1530	1602	39	123	160	160	300	110	1264	1768	1176	1457	1615	1440	1575	1779	1571	1441	1573	1631	1593	1692	1977	1466	1371	1162	13.7581
2377	6.085	584.564	w/o MS2:DG O-9:0_24:1	[M+Na]+	858	757	841	977	813	207	174	340	267	277	1073	819	797	700	441	435	430	300	311	452	175	303	22	237	542	422	661	657	576	613	516	478	551	595	383	426	560	473	549	485	446	616	15.509
2378	11.298	584.566	Unknown	[M+H]+	1357	1696	1428	1515	1767	1419	1863	1937	1776	1610	1795	1567	1479	2065	1767	1526	980	1821	111	35	98	54	55	115	1840	1838	1676	1550	1574	1655	1782	1885	1297	1395	1493	1416	1843	1461	1773	1408	2019	1647	12.4585
2379	3.237	585.465	w/o MS2:VAE 19:2	[M+H]+	740	794	959	732	773	792	743	757	636	736	791	693	670	692	848	858	1031	673	866	674	747	875	723	837	848	933	868	975	769	797	668	838	781	639	729	645	708	863	670	715	788	792	12.4277
2380	3.371	585.473	Unknown	[M+H]+	871	610	581	575	569	803	539	652	677	589	616	735	848	559	592	669	745	833	637	728	541	628	637	685	647	555	868	675	673	797	574	838	694	712	757	685	621	753	546	779	718	530	14.3992
2381	3.103	585.476	Unknown	[M+H]+	765	640	959	785	916	792	883	766	838	882	938	822	815	801	975	754	726	860	940	855	824	839	784	821	782	990	846	1011	871	627	852	775	909	834	741	760	887	790	811	864	911	729	11.2565
2382	10.73	585.515	Unknown	[M+H]+	309	439	287	446	260	549	573	674	569	280	561	459	532	572	644	453	640	462	70	231	191	0	74	58	752	518	604	561	780	478	677	586	608	556	617	555	685	503	512	579	830	598	16.1036
2383	7.076	585.517	Unknown	[M+H-H2O]+	463	376	472	310	392	547	692	697	545	461	528	558	736	499	607	349	555	596	0	66	169	0	0	105	757	579	538	394	437	473	492	429	688	605	458	543	592	607	564	449	379	534	19.0366
2384	11.191	585.522	w/o MS2:NAGly 10:0/22:0	[M+CH3OH+H]+	509	669	513	253	288	1104	829	877	875	431	726	681	733	556	819	585	611	576	90	129	30	0	70	36	898	956	799	911	603	831	797	943	745	815	685	790	846	1085	996	967	827	652	14.8219
2385	4.832	585.523	Unknown	[M+H]+	2075	2591	1905	1843	2355	1572	1662	2172	1748	1585	3160	3254	2872	3744	1629	1220	1367	1640	92	14	51	73	0	0	1742	2252	1874	1821	1815	1628	2316	2051	2026	1864	2080	2068	2355	2118	2118	1787	2418	1955	11.1218
2386	5.729	585.526	Unknown	[M+H]+	645	607	832	555	626	730	554	550	491	558	763	1011	1004	872	563	448	393	577	118	0	0	13	0	55	814	709	749	524	664	609	730	722	568	594	692	620	549	653	713	715	652	758	11.8032
2387	6.503	585.53	w/o MS2:RIKEN P-VS1 ID-5539 from Mouse_Macrophage_WT_N_F1AA	[M+H]+	610	622	646	857	500	762	700	853	704	568	879	750	796	666	637	720	622	741	62	0	0	45	154	16	529	913	674	596	650	642	657	596	671	590	559	698	641	736	793	711	574	638	13.8106
2388	4.832	585.549	Unknown	[M+H]+	1756	2288	1899	1344	2383	527	1148	2163	1723	1175	3045	3131	2737	3697	1366	626	1167	1653	92	14	0	73	0	0	1479	2205	1813	1694	1945	1498	1822	1896	1946	1864	1944	2076	2258	1964	2053	1762	2376	1857	12.1934
2389	11.256	585.555	Unknown	[M+Na]+	610	608	619	593	622	860	901	1121	1181	681	879	1017	524	763	1058	798	637	763	0	74	0	0	0	0	815	920	768	920	987	721	1311	1148	937	796	682	683	837	867	1017	1019	1039	734	18.7094
2392	3.752	586.428	w/o MS2:LPC O-24:4	[M+Na]+	441	558	418	480	779	615	549	496	429	526	626	779	505	812	445	401	308	274	49	61	0	70	74	73	443	562	664	461	524	494	711	456	589	503	460	566	592	529	614	519	635	666	14.5412
2393	3.373	586.433	SL 33:2;O|SL 13:2;O/20:0	[M+H]+	5281	4472	4419	3913	3872	3726	2644	3442	2896	2788	5632	7217	7309	6346	2472	2120	2465	2845	114	88	100	56	126	137	3251	3611	3556	4474	4424	3116	4241	4025	3687	3788	3730	4066	4309	4592	3362	4733	3766	2783	13.9825
2394	5.384	586.489	w/o MS2:DG O-8:0_26:7	[M+H]+	535	627	538	543	699	530	511	663	553	638	548	545	378	473	437	658	475	634	366	73	0	54	130	73	490	615	554	601	722	528	631	566	570	604	542	573	575	650	759	646	672	624	11.0981
2395	4.836	586.504	w/o MS2:TG 8:0_8:0_15:0	[M+H]+	971	869	882	759	1075	844	763	996	889	828	1072	1639	942	1649	744	574	637	810	238	57	87	0	65	0	851	1129	825	724	884	706	945	998	1044	778	973	824	996	812	962	678	1038	902	14.2696
2396	5.915	586.511	Unknown	[M+H]+	332	425	186	317	265	323	424	434	457	439	350	249	336	349	400	468	434	368	217	0	25	13	0	81	510	473	423	354	293	432	345	353	373	416	473	330	416	320	430	470	419	327	15.7935
2397	11.194	586.52	Unknown	[M+H]+	288	249	145	220	235	579	370	502	377	309	324	274	383	307	446	309	318	438	0	0	0	78	0	0	383	479	452	440	575	383	413	454	452	520	540	635	397	330	374	470	387	390	17.5273
2398	4.836	586.53	Unknown	[M+NH4]+	971	1259	882	772	1075	763	804	996	889	977	1420	1881	1167	1630	744	544	637	838	34	0	13	0	65	0	851	1255	914	756	1075	909	945	998	1010	822	1060	898	1021	812	962	664	1068	1118	14.9465
2399	7.099	586.539	Unknown	[M+NH4]+	1102	1041	1247	933	1381	2153	3162	3419	1635	1756	2482	1828	2430	2647	2670	1393	1521	1660	58	0	0	0	0	0	1456	1829	2003	1344	1792	1544	2038	1667	1668	1402	1747	1723	1533	1813	1896	1502	1874	1638	11.8748
2402	2.526	587.347	Unknown	[M+H]+	492	438	302	124	302	513	836	844	893	740	379	297	473	313	392	496	381	632	0	0	0	0	0	0	519	772	359	630	608	475	595	528	546	528	540	559	473	551	413	421	412	411	19.1347
2404	7.104	587.53	Unknown	[M+H]+	1251	1213	1247	1463	1585	1507	2031	1968	1413	1706	1768	1450	1761	1788	1930	1516	1582	1441	1961	1986	2044	2547	2111	2289	1417	1806	1514	1449	1489	1386	1604	1551	1539	1430	1495	1561	1696	1421	1564	1415	1615	1446	7.18526
2405	11.317	587.538	Unknown	[M+H]+	1457	1620	1714	1395	1928	2547	3015	2199	1923	1420	3161	3001	2699	3534	2140	1536	1516	1211	755	891	750	809	1039	896	2491	2740	2903	3090	2967	2724	2838	2378	2045	2066	2262	2326	2306	2327	2733	2534	2944	3028	12.8372
2406	12.881	587.539	Unknown	[M+H]+	574	537	511	464	390	527	453	558	508	452	506	506	504	490	540	503	483	592	497	557	522	534	413	591	577	444	417	510	535	490	531	483	556	521	509	428	600	437	376	597	485	547	12.6404
2407	5.054	587.541	Unknown	[M+H]+	605	514	563	595	374	316	276	214	256	196	576	646	556	511	211	263	354	333	0	0	0	0	0	0	295	403	429	376	391	419	320	473	392	458	395	428	333	368	350	388	404	318	12.5812
2408	10.922	587.544	w/o MS2:RIKEN P-VS1 ID-5566 from Mouse_Macrophage_WT_N_F1AA	[M+H]+	1175	1295	1271	1175	1028	1194	1289	1467	1247	903	1843	2135	1957	2147	992	946	1208	965	549	905	737	739	770	853	1336	1448	1273	1482	1125	1545	1409	1981	1318	1341	1346	1415	1380	1550	1255	1471	1379	1254	12.7576
2409	6.794	587.548	Unknown	[M+H]+	12792	15420	11040	12366	15646	10009	9866	12530	12231	15360	13861	11629	10578	13215	12500	10207	14134	12447	46181	29982	25446	32293	26025	33382	10514	14491	11360	10378	10742	10317	13618	13276	11867	11266	12929	11709	14010	11756	13541	10585	14629	12346	12.0267
2419	2.122	588.361	PC 20:0|PC 0:0_20:0	[M+Na]+	2792	2332	2937	3732	3734	2809	4058	2895	2591	3182	2713	2612	2711	2971	3932	3731	6941	2756	0	0	0	0	0	0	4339	4019	4731	3596	3659	4421	3369	3232	3379	3068	2969	3215	3561	2912	4380	3764	4118	4821	16.0834
2423	3.76	588.43	w/o MS2:SL 10:0;O/22:2;O	[M+H]+	413	336	263	488	512	445	376	280	502	609	608	555	448	728	569	362	258	426	81	0	27	54	0	0	373	481	522	380	348	475	574	378	384	315	406	506	540	458	518	371	431	471	16.9178
2424	3.358	588.448	w/o MS2:RIKEN P-VS1 ID-5571 from Mouse_WAT_fads2KO_N_Ctr	[M+H]+	681	490	752	600	653	501	482	579	331	470	788	975	753	1130	436	318	492	586	208	75	103	84	0	67	548	621	595	909	705	773	681	681	673	761	724	648	670	681	583	739	858	607	13.4278
2428	6.565	588.533	Unknown	[M+Na]+	8019	9113	9532	9435	11950	9110	13110	10156	9015	10356	11760	9071	9264	12860	12917	9308	8521	8370	21153	144	350	260	192	338	11125	11780	12366	9057	10838	10253	10316	9330	8972	8435	9069	8869	10624	8049	11711	9494	12075	13169	14.489
2429	10.94	588.536	w/o MS2:RIKEN P-VS1 ID-5576 from Mouse_Muscle_fads2KO_N_Ctr	[M+H]+	569	611	550	481	571	668	633	682	594	408	879	999	1067	1047	516	451	544	465	361	452	327	382	296	338	676	712	562	808	790	745	648	620	649	672	653	854	781	657	748	652	679	539	12.0508
2430	11.324	588.547	Unknown	[M+H]+	883	744	917	576	1079	1133	1474	1052	852	635	1583	1384	1154	1637	984	653	817	611	299	367	396	445	381	432	1332	1168	1265	1038	1493	1226	1370	1074	1159	1006	1260	1159	1038	1243	1449	1206	1388	1517	12.5757
2431	6.779	588.552	Unknown	[M+H]+	5457	6175	4783	5415	6840	3968	4483	5337	5207	6639	5723	5340	4586	5738	5905	4809	6174	5389	19116	12297	9832	13249	10313	13103	4742	6110	5310	4601	4620	4798	6262	5961	5259	5108	5353	5094	6153	5134	5723	4886	6518	5361	11.0879
2432	2.119	588.563	Unknown	[M+H]+	195	122	133	155	0	0	0	0	172	0	116	123	242	0	120	0	549	140	0	0	0	0	0	0	214	170	151	296	280	157	166	216	219	156	139	249	207	190	165	197	214	172	22.309
2444	4.9	589.507	w/o MS2:VAE 19:0	[M+H]+	558	626	682	675	801	257	293	318	186	254	798	875	816	896	213	167	92	204	53	0	0	0	0	0	388	477	565	442	544	443	330	459	412	427	324	426	431	369	530	569	432	488	16.1483
2445	10.528	589.512	Unknown	[M+H]+	465	565	504	286	295	1233	1132	815	860	486	879	844	853	853	977	860	552	655	0	0	0	0	0	0	771	600	832	673	768	641	711	709	676	561	649	701	595	558	774	739	681	778	11.4883
2446	5.017	589.523	Unknown	[M+H]+	556	467	885	393	587	496	567	379	471	373	696	618	637	651	406	400	360	422	53	0	0	0	0	0	569	623	642	563	730	426	398	757	542	555	643	603	553	623	425	622	407	466	18.7469
2447	11.28	589.553	Unknown	[M+H]+	1841	2188	2031	1628	2455	2769	3213	3108	2747	1688	4491	4018	3726	4610	2747	1785	2434	1778	0	60	0	0	0	56	2930	3424	2780	2680	3091	2570	2989	2671	2266	2434	2688	2582	2959	2615	3068	2483	3144	2951	10.4921
2448	7.863	589.555	Unknown	[M+H]+	365	467	461	289	438	578	446	548	492	411	583	707	706	879	523	464	399	364	230	120	60	166	42	167	454	430	402	330	440	425	360	522	568	481	417	412	611	535	466	462	437	427	15.326
2449	6.813	589.556	Unknown	[M+H]+	1618	1628	1344	1254	1470	1035	1431	1515	1646	1786	1492	1372	1324	1388	1673	1340	1988	1523	4339	2765	2123	2703	2242	2843	1376	1479	1273	1184	1250	1545	1533	1525	1272	1355	1405	1631	1538	1467	1456	1251	1584	1364	9.3447
2450	11.665	589.558	Unknown	[M+H]+	4238	4034	4561	3252	3727	12371	12080	8717	6970	3415	7285	9339	9756	8643	7308	5052	5315	4144	64	0	18	155	0	50	9951	7052	9372	8688	8938	9329	6322	6729	6648	7149	6549	7926	6599	7427	7660	9403	7066	8766	15.2034
2451	5.499	589.561	Unknown	[M+H]+	690	460	554	519	567	371	261	214	323	310	626	593	671	773	290	202	84	228	0	0	0	0	0	0	385	336	558	337	390	350	356	358	379	347	270	389	313	312	422	324	429	433	17.1172
2452	11.953	589.582	Unknown	[M+H]+	1063	830	1167	689	710	2329	2231	1613	1436	547	1919	1998	2463	2261	1482	1270	897	743	0	0	50	0	65	0	1768	1541	1577	1490	1691	1779	1509	1315	1390	1319	1267	1356	1428	1584	1504	742	1455	1744	16.3352
2453	6.809	589.586	Unknown	[M+H]+	730	727	891	546	709	572	1035	599	483	55	474	298	421	420	246	762	781	487	1303	622	304	841	448	0	774	761	597	681	839	604	759	535	894	551	583	428	330	665	318	1021	789	475	29.5624
2460	2.116	590.364	w/o MS2:PE 8:0_17:2	[M+H]+	266	306	259	311	276	280	306	278	233	290	341	283	226	248	315	237	580	320	0	0	0	0	0	0	283	359	350	301	341	399	272	230	261	142	286	321	320	254	326	307	366	304	19.4153
2461	1.697	590.415	w/o MS2:PC O-23:2	[M+H]+	800	867	464	541	344	251	470	915	509	1230	673	347	1010	727	426	888	419	461	166	120	0	15	57	171	510	620	426	526	584	548	543	534	718	631	595	752	800	712	569	747	585	540	16.4863
2462	1.698	590.447	w/o MS2:SL 10:0;O/22:1;O	[M+H]+	494	1040	369	508	344	251	344	820	477	1103	510	299	956	686	426	888	471	461	161	112	0	15	57	171	444	683	363	580	758	475	525	534	752	721	595	809	678	851	605	802	622	472	22.4017
2463	6.209	590.491	w/o MS2:SL 10:0;O/23:0	[M+H]+	2065	1919	1502	1775	1928	1192	1058	1555	1684	2461	1222	1073	1058	1004	1376	1414	1544	1847	30	0	0	0	0	65	1568	1974	1400	1510	1453	1416	2029	1756	1966	2015	1962	1835	1751	1792	1701	1441	1792	1672	12.6255
2465	7.617	590.591	Unknown	[M+H-H2O]+	884	955	946	599	944	1212	1512	1692	1353	1023	1607	1483	1327	1703	1459	846	1054	1311	52	0	0	0	0	0	1268	1142	1061	1105	913	1493	1235	1403	1071	1101	1061	1006	1401	979	1256	967	1377	1033	14.8906
2473	7.106	591.497	w/o MS2:RIKEN P-VS1 ID-5627 from Mouse_AdrenalGlands_WT_N_Ctr	[M+Na]+	1323	1416	1409	2017	1950	1746	2780	2467	1650	2407	2334	1606	2021	2649	2280	1673	2040	1659	247	56	0	109	53	82	1787	2259	2122	1683	1971	1818	2302	1808	1788	1553	2064	1703	1879	1654	2020	1635	1754	1630	11.8642
2474	6.205	591.507	w/o MS2:VAE 21:2	[M+H]+	987	863	511	777	754	723	647	737	951	984	925	564	567	560	657	638	913	834	55	0	0	0	0	0	1073	804	579	696	760	673	762	871	858	974	816	801	900	853	768	746	872	669	14.4985
2475	10.505	591.523	Unknown	[M+H]+	326	490	407	236	335	970	1242	1093	719	411	792	612	891	895	1015	604	579	539	0	0	0	0	0	13	606	717	736	760	779	666	688	730	614	555	575	804	602	552	776	790	672	732	12.3001
2476	5.541	591.532	Unknown	[M+H]+	976	817	1028	891	829	1359	1256	1010	1025	823	944	1324	1297	1081	1007	1563	638	1021	66	0	0	0	0	0	1331	1021	1206	1410	1343	1343	840	1133	1148	1044	1013	1027	957	1070	970	1220	1016	1135	14.0351
2477	10.879	591.534	Unknown	[M+H]+	1089	939	926	601	898	2658	2484	2020	1516	957	1785	2133	2089	1898	1852	1520	1231	1576	0	0	0	0	0	0	1685	1362	1765	1672	1700	1645	1363	1534	1719	1402	1423	1514	1517	1580	1567	1561	1632	1608	7.80455
2478	10.824	591.536	Unknown	[M+H]+	1089	939	926	601	839	2658	2484	2386	1516	957	1785	2133	2089	1898	1852	1520	1231	1576	0	0	0	0	0	0	1685	1362	1765	1672	1700	1645	1363	1534	1719	1402	1499	1514	1517	1580	1567	1561	1632	1608	7.52294
2479	8.435	591.569	Unknown	[M+H-H2O]+	439	538	408	345	436	532	492	710	399	280	850	736	951	904	393	389	451	385	17	0	0	0	59	51	325	401	440	405	353	472	445	395	325	533	543	456	473	543	588	518	425	402	17.1564
2481	11.679	591.574	Unknown	[M+Na]+	2858	2649	3217	2369	2606	6500	5978	4885	3805	1840	5287	6602	7268	5681	3630	2669	3069	2438	55	0	0	0	0	0	4914	3797	4571	4824	4306	5172	3477	4019	3878	4306	3712	4381	3570	4307	3891	4724	3668	4906	12.2769
2482	12.062	591.574	Unknown	[M+H]+	3511	3722	3340	3170	3132	8351	8135	6734	6177	3523	7459	8588	7833	7195	5324	3096	4698	3853	139	0	26	0	77	76	5097	5167	4705	5482	5112	4240	4269	5133	5141	5907	10871	4795	5767	5783	5148	5541	5049	4370	26.6864
2483	7.585	591.587	Unknown	[M+H]+	291	423	398	239	388	687	845	805	724	491	713	806	678	984	605	592	519	540	0	0	0	0	0	0	518	771	550	661	593	610	699	689	792	524	491	521	477	572	511	486	645	559	16.3881
2492	7.107	592.495	w/o MS2:RIKEN P-VS1 ID-5641 from Mouse_AdrenalGlands_WT_N_Ctr	[M+H]+	609	684	667	630	852	665	1008	1100	638	1115	993	689	813	1125	867	676	877	645	155	0	0	0	0	0	743	992	836	754	901	956	966	813	753	955	694	812	822	958	1114	864	854	832	12.277
2494	5.523	592.541	Unknown	[M+H]+	477	447	511	409	537	617	768	463	485	537	423	641	541	742	519	559	351	473	325	0	56	0	33	0	696	566	586	558	665	610	518	634	583	682	626	663	510	541	504	577	461	503	11.8281
2495	10.854	592.545	Unknown	[M+H]+	452	539	510	451	443	1143	1048	1065	917	305	791	1153	1024	916	927	588	635	709	0	0	0	0	0	0	846	660	992	901	874	880	812	674	718	776	1036	736	834	716	666	899	626	935	14.8627
2496	6.652	592.566	Unknown	[M+H]+	671	756	739	674	602	1155	1636	1103	986	758	829	967	1110	1073	1014	867	797	935	315	0	68	70	0	0	943	848	993	914	1100	963	815	888	979	1058	1147	1346	877	950	869	952	1130	906	13.3933
2497	12.096	592.57	Unknown	[M+H]+	1247	1572	1123	859	1204	2276	2350	2352	2074	1683	2926	2949	3349	2866	1890	1038	2110	1205	71	66	0	56	0	0	1527	2377	1717	1859	1797	1504	1944	1790	1644	1492	1813	2063	1827	1830	2015	1606	1867	1630	12.3363
2498	11.961	592.598	Unknown	[M+H]+	3374	3167	3863	2911	3667	10682	10618	7523	5825	3001	6018	7176	7608	6365	6133	4474	4470	3158	0	0	0	0	50	65	7362	5227	7235	6692	6833	6847	4640	7619	5210	5784	4799	6061	4705	6070	5800	6371	5461	6797	15.4977
2502	12.073	593.592	Unknown	[M+H-H2O]+	6754	7440	5204	4562	6393	11871	11823	14328	12691	6751	14426	14310	12475	15329	8476	5061	8657	7038	1778	1198	1259	1269	1086	1353	8119	10682	8197	9029	8291	8691	9669	9637	8728	8512	8796	9864	10337	9477	9603	8314	9462	7810	8.951
2503	7.514	593.597	Unknown	[M+H]+	21551	20084	21469	20365	14778	22442	19920	17395	19278	15781	16531	21327	22015	15834	17203	22976	20127	20732	30619	14426	16767	14017	17889	13311	21382	16207	19078	21354	21728	22058	16502	20117	21522	21585	20507	20967	17382	21094	16276	21230	14887	18321	11.9847
2505	12.127	593.6	Unknown	[M+H]+	6754	7440	914	4562	6393	11871	11823	14328	12691	6751	14771	14310	12475	15380	8476	5285	8657	7038	1918	1276	1427	1308	1417	1353	8119	10780	8197	9029	8291	8691	9933	9637	9073	8512	8796	10340	10337	9477	9603	795	9462	7810	24.6428
2521	7.268	594.582	w/o MS2:RIKEN P-VS1 ID-5699 from Cell_C2C12_WT_N_4h10AA	[M+H]+	2350	2395	2536	1846	1623	3981	3431	4100	3679	2046	3591	4582	4189	4081	2687	2798	2574	3062	14116	75	173	83	167	17	2986	2677	2680	3147	2807	2986	2822	3221	2595	2994	2919	3389	2875	2973	2161	3033	2656	2372	10.4081
2522	12.077	594.589	Unknown	[M+H]+	2648	3388	2238	1868	2584	4894	5403	6073	5623	2941	5822	5616	5066	6341	3782	2555	3837	2851	777	606	611	637	624	623	3536	4368	3684	3891	3605	3649	4227	4244	3940	3582	3620	4572	4246	3937	4083	3855	4250	3437	8.47325
2523	7.519	594.606	Unknown	[M+H]+	9376	8250	9545	8700	6959	9798	9034	7559	8099	7232	7229	9435	9599	7523	8062	9890	8913	9015	12912	5924	7059	6132	7071	5268	9339	7084	8269	9854	9528	9487	7452	9078	8800	9573	8831	9431	7913	9312	6718	9654	6856	8253	11.9899
2528	7.14	595.54	w/o MS2:VAE 21:0	[M+H]+	183	297	370	200	258	561	622	472	228	501	474	307	694	506	353	253	265	315	40	0	13	105	0	20	294	246	459	300	339	196	196	357	394	249	330	434	490	338	330	233	305	337	25.8586
2529	6.054	595.587	Unknown	[M+H]+	817	626	773	1026	806	655	742	590	713	778	660	627	811	713	707	976	834	672	2208	2007	2738	2458	2695	2573	721	740	896	722	704	755	658	814	841	814	640	677	791	738	849	949	680	904	11.7075
2531	11.994	595.625	Unknown	[M+H]+	377	518	418	541	462	505	1083	592	474	383	1247	873	1244	1000	826	521	777	446	141	108	192	96	258	106	703	689	820	583	685	831	478	583	929	485	474	598	492	555	913	738	304	504	26.8966
2535	6.203	596.573	w/o MS2:DG O-8:0_26:2	[M+Na]+	2406	2312	1753	2167	2331	1363	1242	1559	2082	2604	1637	1130	1251	1470	1625	1626	2337	2131	687	622	1023	532	1150	776	1696	2078	1874	1793	1790	1681	2287	2086	1952	1847	2217	1936	2309	2015	2306	1695	1958	1733	11.0359
2536	7.51	596.597	Unknown	[M+H]+	3190	3191	3145	2823	2466	1735	1545	1318	1237	918	4086	5329	5400	4117	1288	1310	1193	1275	661	524	447	558	501	464	2116	2044	2239	2207	2326	2287	1757	2254	2231	1928	2536	2131	1811	2066	1657	2235	2091	2071	10.2631
2539	6.798	596.611	Unknown	[M+H]+	1090	1204	919	1066	1246	742	796	968	1112	1096	1025	1018	971	1059	1116	999	987	894	1570	1029	769	1042	1230	1128	982	1133	984	758	901	838	1024	1207	897	1187	1046	950	940	1075	1014	1056	1064	912	11.6735
2543	4.121	597.491	w/o MS2:VAE 20:3	[M+H-H2O]+	1432	1495	1798	1595	1584	527	601	525	513	677	1925	2565	2283	2289	454	378	334	470	0	0	0	0	0	0	1031	800	942	877	883	974	757	757	738	677	912	903	745	857	982	885	862	925	11.2771
2547	4.143	598.495	Unknown	[M+H]+	903	753	753	666	674	304	313	432	145	234	1050	1087	1271	1131	347	223	149	246	206	0	0	0	61	0	466	548	600	490	462	529	403	383	435	530	405	552	502	369	429	362	394	481	15.2113
2548	4.649	598.506	w/o MS2:TG 8:0_8:0_16:1	[M+H]+	255	203	297	327	241	221	744	364	376	710	647	314	873	358	3470	1586	551	337	260	96	171	0	115	51	677	599	961	869	708	682	608	556	564	645	591	498	525	585	734	650	509	617	18.6277
2549	10.286	599.504	w/o MS2:VAE 22:5	[M+H]+	891	980	1075	750	921	2326	2195	1705	1403	905	1499	1910	2065	1867	1915	1298	1106	1319	16	0	0	0	0	0	1561	1353	1363	1485	1686	1544	1135	1372	1392	1369	1407	1731	1277	1580	1595	1498	1254	1646	10.9933
2550	9.709	599.504	VAE 20:2	[M+Na]+	1552	1609	1843	1181	1412	4312	4694	3397	2663	1317	3591	4292	4599	4114	3545	2427	1871	2458	405	0	0	0	0	0	3122	2521	3067	3278	3130	2914	2330	2739	2546	2542	2412	2717	2167	2415	2713	2847	2367	2833	11.6819
2551	9.39	599.504	Unknown	[M+H]+	603	651	976	637	687	1285	1425	1155	1186	847	1218	1170	1191	1222	1326	1012	1015	814	621	64	0	0	0	0	1202	1091	1280	1274	1171	1254	1055	881	1021	1050	1127	1190	875	1154	1289	1100	1338	1261	11.6885
2552	10.019	599.505	Unknown	[M+H]+	1035	1251	1212	829	947	3514	3734	3034	2274	1093	2669	3472	3315	3175	2725	1921	1558	2078	172	0	0	0	56	0	2219	2004	2357	2447	2747	2442	1808	1953	1835	2026	2043	2637	1854	2200	1995	2487	1913	2206	13.1505
2553	4.529	599.505	Unknown	[M+H]+	20982	26023	17219	16042	21295	19629	17257	24262	21010	18225	32954	34467	29289	36432	16166	13634	15208	20475	104	0	0	50	0	0	18062	25268	17177	21145	19209	16941	23481	23637	22450	21602	24183	25355	25236	22633	21419	18588	24312	18403	13.4315
2554	5.309	599.505	Unknown	[M+H]+	2067	2042	1843	1584	1398	3707	2852	3574	3264	1946	2441	2907	2861	2658	2428	2655	2268	2934	76	0	0	0	0	0	2684	2467	2328	2837	2738	2670	2763	2945	3050	2886	2904	2878	2615	2739	2211	2561	2099	1959	11.6549
2555	5.073	599.507	Unknown	[M+CH3OH+H]+	494	622	439	398	454	829	531	494	623	547	511	493	577	635	413	452	361	445	0	0	0	0	13	0	751	655	537	462	679	579	593	670	539	633	644	586	674	577	359	555	576	686	15.2628
2568	3.749	600.45	w/o MS2:NAGlySer 10:0/17:1	[M+Na]+	1851	2342	1769	1998	2552	1666	2217	2018	1977	2146	3065	2450	2350	3034	2126	1531	1638	1768	721	674	706	667	595	733	1898	2280	2360	1892	1966	2205	2590	1796	2029	1823	2035	1933	2379	2000	2483	1822	2594	2229	12.5714
2569	3.105	600.467	w/o MS2:SL 10:0;O/24:2	[M+H]+	1268	1436	1058	1369	1238	1246	1198	1288	1534	1339	1297	1605	1324	1555	1145	1252	1246	1426	1351	1355	1191	1250	1382	1514	1326	1246	1272	1309	1489	1352	1109	1637	1172	1265	1377	1616	1307	1288	1386	1301	1624	1271	11.0521
2570	9.701	600.504	w/o MS2:DG O-9:0_26:7	[M+H]+	1081	1067	1216	872	1015	1979	2592	1850	1528	914	2193	2059	2645	2404	2023	1376	1213	1518	444	251	324	459	229	419	1767	1542	1602	1614	1793	1471	1377	1516	1724	1492	1477	1548	1726	1461	1451	1716	1567	1418	8.11503
2571	5.338	600.505	Unknown	[M+H]+	1062	1160	961	1106	1239	1885	1503	1648	1704	1084	1335	1561	1453	1556	1315	1150	1204	1412	429	397	198	123	257	179	1519	1143	1190	1552	1760	1519	1390	1544	1445	1647	1351	1472	1377	1381	1253	1619	1278	1326	11.4372
2572	4.525	600.513	Unknown	[M+H]+	9463	11941	8077	6805	9671	9025	8151	10375	8933	8445	14939	15155	12814	15319	7269	5754	6463	8987	0	208	151	202	335	218	8139	10421	8126	8737	8583	7699	10508	10517	9642	9150	10386	10397	11049	10351	9387	8490	10744	8097	11.6525
2573	1.098	600.516	w/o MS2:DG O-18:5_17:2	[M+H]+	767	831	849	790	844	1136	907	972	1170	896	539	811	807	878	1007	1125	1222	1108	268	104	237	190	164	289	981	839	943	1096	1067	976	728	875	834	953	953	1068	847	1164	715	1180	821	762	15.215
2574	6.594	600.522	w/o MS2:TG 8:0_8:0_16:0	[M+CH3OH+H]+	607	786	964	1170	1006	889	609	572	524	810	718	823	675	1005	1016	1167	1347	814	1889	791	1008	475	648	682	814	1437	766	583	736	983	1061	889	861	765	561	618	998	1028	950	671	975	1060	24.6183
2577	6.656	600.555	w/o MS2:DG 8:0_25:0	[M+H]+	932	1161	1023	1209	746	1233	1372	1398	1341	1094	996	1238	1262	1324	1183	1042	1224	1112	709	377	312	274	379	554	1253	1173	1280	1352	1310	1332	1077	1272	1304	1238	1348	1456	1005	1247	1068	1209	1332	907	11.2465
2581	3.762	601.449	w/o MS2:TG 8:0_8:0_16:2	[M+H]+	756	855	813	710	911	683	722	893	802	858	1186	1006	965	1053	853	728	774	504	291	184	170	225	168	300	859	1121	870	770	973	856	983	731	699	709	1096	772	908	758	1038	785	928	1011	15.1242
2582	3.172	601.459	w/o MS2:NAGly 16:3/18:3	[M+H]+	526	656	530	511	585	552	606	639	778	639	636	684	551	688	665	516	618	635	611	659	471	608	551	504	498	512	383	550	509	538	552	554	516	593	586	614	666	572	666	517	541	712	13.372
2583	1.098	601.513	VAE 20:1	[M+Na]+	2400	2450	2417	2319	1872	3884	3543	3405	3715	3026	1829	2377	2581	1661	2714	2886	4321	4307	0	55	13	51	135	125	3205	2759	2893	3726	4087	3908	3116	3369	3977	3531	3697	3552	3150	3260	2368	3276	2652	3020	14.2913
2584	7.237	601.515	w/o MS2:RIKEN P-VS1 ID-5826 from Mouse_Feces_WT_N_Ctr	[M+H]+	1191	1153	1308	1357	991	707	743	1012	612	509	1220	1277	1428	1219	576	637	785	569	132	78	89	54	160	156	876	804	748	918	944	997	907	874	883	942	840	912	868	946	772	1081	985	782	9.54964
2585	4.713	601.517	Unknown	[M+H-H2O]+	14750	14373	17286	14420	13268	4745	5222	3888	4569	2554	18481	24116	25569	20808	3792	3577	2319	4360	400	186	114	118	154	209	8910	7152	8344	8962	8573	8730	7182	7819	7519	7771	7590	7823	7008	7897	6973	8362	6844	7793	8.61929
2586	9.706	601.518	Unknown	[M+H]+	2161	2016	2672	1668	2086	5297	6794	4659	3513	2051	4908	5829	5833	5751	4756	3221	2510	2925	585	160	0	191	87	39	3959	3191	4094	3692	3891	4092	2750	3116	3229	3232	3001	3389	2826	3217	3820	3871	3520	4031	12.7411
2587	10.7	601.52	Unknown	[M+H]+	3945	4319	3469	2559	4221	5662	6100	7338	6405	4224	6824	6545	5646	6703	6429	4086	5187	5759	275	55	123	148	0	58	4470	6039	4936	4833	4846	4407	5782	5633	5054	4437	5459	5608	5597	5699	5367	4462	5463	5059	10.0687
2588	4.629	601.52	Unknown	[M+H]+	14750	10137	17286	14420	13268	4032	3809	3053	3174	2436	18481	24116	25569	20808	3792	3577	2028	3383	508	241	123	118	154	176	8910	6051	8344	8962	8573	8730	4897	5258	5466	5992	5577	5887	4883	5608	6973	8362	6844	7793	21.9248
2589	4.844	601.521	VAE 22:4	[M+H]+	7260	7950	7089	5872	7611	4219	4606	5034	4569	3888	10713	12462	11411	12331	4173	3358	2998	4609	335	94	114	147	114	100	5640	7152	5578	5595	5506	5232	7182	6381	5552	5481	6271	5679	7008	6010	6268	5460	6392	5909	10.1649
2590	10.022	601.521	Unknown	[M+H]+	7596	8284	7876	5103	5320	26726	29650	23877	17163	6825	18975	24373	26095	20954	19411	12774	10919	13889	578	75	58	181	76	166	15908	13152	16090	16173	15763	15718	12230	13711	13248	13930	13114	15964	12412	14894	13127	16108	12292	14584	10.3363
2591	10.348	601.523	Unknown	[M+CH3OH+H]+	8795	9804	7953	4608	7035	25365	23626	26326	21782	9585	19969	23532	22099	21942	18835	13998	14751	15975	405	220	81	53	39	147	16522	17764	14412	17348	14191	15640	15476	16794	16364	16025	16470	18017	16419	17420	14234	16679	14762	13083	8.62076
2592	6.633	601.524	Unknown	[M+H]+	631	773	892	815	786	626	806	927	638	827	1077	1064	1191	1042	822	726	571	648	574	310	294	239	341	491	924	955	870	854	1030	1034	801	784	597	594	692	702	964	579	835	704	624	847	18.6869
2613	10.029	601.713	Unknown	[M+H]+	448	364	94	101	141	1254	1293	1756	717	276	910	1169	710	955	1374	653	404	593	0	0	0	0	0	0	880	742	197	671	783	473	505	439	695	718	576	988	814	733	587	927	627	646	28.5959
2614	10.366	601.74	Unknown	[M+H]+	371	253	318	0	319	1012	1485	1337	515	324	1044	595	1030	1033	214	648	596	636	0	0	0	0	0	0	573	988	870	633	702	711	616	551	940	627	565	990	579	523	506	973	534	779	24.8386
2615	10.011	601.741	Unknown	[M+H]+	121	267	94	118	168	794	1195	1336	717	135	856	1127	653	793	1480	348	429	565	0	0	0	0	0	0	880	773	426	785	798	555	475	439	665	718	688	662	433	444	540	614	249	707	27.7538
2620	5.538	602.513	w/o MS2:DG O-9:0_26:6	[M+H]+	501	416	505	564	547	575	524	426	399	484	569	628	811	635	662	527	430	484	422	544	670	489	737	596	548	441	537	563	526	603	439	448	467	488	506	451	459	600	551	512	641	581	11.993
2621	4.85	602.516	Unknown	[M+H]+	2366	3511	3040	2260	2786	1928	2216	2031	2062	2006	4947	3907	3741	4417	1832	1536	1308	2011	956	0	0	0	0	58	2317	2601	2477	2258	2195	2306	2998	2675	2817	2567	3332	2814	3177	2178	2976	2633	2783	2497	12.7029
2622	4.723	602.522	Unknown	[M+H]+	6551	6183	7590	6157	5969	2205	2374	2125	2159	1614	8104	10782	11151	9243	1813	1521	1308	1688	779	0	0	0	0	0	3708	3091	3624	3994	3986	3784	2998	3356	3673	3533	3332	3418	3177	3646	3252	3874	2941	3396	9.2595
2623	10.699	602.522	Unknown	[M+H]+	1863	2041	1678	1364	1956	2574	2687	3321	2800	1882	3043	3137	2399	3060	3149	1881	2267	2656	16	52	0	0	0	0	2564	2586	2260	2227	2354	2024	2631	2534	2299	2309	2268	2625	2642	2445	2619	2677	2757	2220	8.40064
2624	10.019	602.523	Unknown	[M+H]+	3247	3579	3540	1745	2807	11708	12240	10235	7296	3198	8406	10413	10574	9063	8589	5811	4942	6200	393	0	0	76	52	0	6969	5755	6654	7172	6760	6824	5315	6148	6264	6002	5944	6893	5645	6842	5893	7364	5495	6479	9.59306
2625	9.688	602.523	Unknown	[M+H]+	1084	1236	1085	928	862	2291	2888	2053	1598	771	2179	2381	2326	2806	2055	1364	1275	1559	300	0	0	0	0	0	1897	1454	1795	1523	2005	1698	1460	1397	1613	1431	1609	1739	1381	1606	1555	1596	1501	1776	10.8813
2626	10.353	602.524	Unknown	[M+H]+	3945	3992	3852	2159	3135	10972	10364	11456	9310	4232	8794	10226	9894	9237	8173	5870	6434	7165	72	0	0	84	0	0	7146	7413	6503	7211	6144	7024	6718	7361	6904	6541	7064	8019	6724	7035	5958	7303	6205	5826	8.30706
2627	6.906	602.551	Unknown	[M+Na]+	995	784	882	1131	734	977	897	834	712	824	753	823	850	858	803	848	579	809	381	0	73	0	0	64	944	845	974	853	1143	993	929	719	999	942	694	911	891	721	800	1033	1105	893	13.7891
2630	7.32	602.585	Unknown	[M+H-H2O]+	3539	4199	3143	2563	3478	6124	6362	7810	6333	4639	6208	6143	5994	6553	6204	3834	4475	5417	670	131	52	110	152	145	4308	5526	5187	4774	4074	4212	5380	4996	4608	4573	5039	5052	5135	5055	4775	4318	5339	4708	8.77379
2643	5.118	603.284	w/o MS2:RIKEN P-VS1 ID-5849 from Mouse_Feces_WT_ABX_Ctr	[M+H]+	832	1007	971	819	1057	1030	871	1061	806	807	939	1051	793	1148	960	684	728	872	0	0	0	0	0	0	933	1173	850	798	829	991	1012	919	1191	973	966	994	959	949	963	839	932	856	11.0151
2645	6.798	603.524	Unknown	[M+H]+	1591	1791	1449	1669	1899	1398	1673	1665	1845	2021	1639	1682	1443	1958	1636	1776	1639	1617	4785	3328	2821	3534	2697	3635	1468	1957	1559	1395	1406	1455	1856	1597	1844	1478	1789	1573	1703	1744	1747	1528	1802	2089	12.0309
2646	4.72	603.526	Unknown	[M+H]+	1595	1647	1863	1531	1561	623	655	715	527	491	2201	2620	2647	3049	513	431	407	585	214	54	81	0	60	0	1020	772	991	1090	1060	1059	971	947	926	902	958	1045	793	954	729	969	1070	1142	11.6205
2647	10.026	603.529	w/o MS2:RIKEN P-VS1 ID-5858 from Mouse_Plasma_ApoEKO_N_F1DHA	[M+H]+	1534	1602	1655	983	1376	4518	4587	4118	2921	1332	3598	4552	4581	3699	3328	2106	2048	2485	87	161	133	126	17	0	2784	2521	2834	3011	2674	2733	2226	2610	2426	2537	2584	2851	2815	2744	2501	3122	2205	2585	9.04093
2648	6.075	603.532	Unknown	[M+H]+	1582	1768	1921	1666	1513	2388	2610	1864	1965	1299	2006	2233	2760	2316	2224	2002	1944	1833	126	0	0	13	13	0	2363	2055	2250	2246	2354	2333	1561	1791	1846	1828	1770	2037	1570	1994	1876	2148	1886	2106	12.6234
2649	7.074	603.534	w/o MS2:RIKEN P-VS1 ID-5863 from Mouse_Adipose_WT_N_F1AA	[M+H]+	1216	1543	1172	1072	1452	1819	2210	2781	1788	1601	2350	1784	2241	2081	1978	1490	1725	1792	312	431	468	606	400	470	1648	1853	1667	1454	1607	1530	2176	1859	1874	1670	1848	1938	1895	1800	2415	1625	1979	1556	13.2833
2650	5.307	603.535	Unknown	[M+H]+	16706	20906	18563	14934	14838	18233	15194	17353	15484	12517	18557	22331	22903	20193	13133	13946	12711	17107	636	0	0	64	0	0	19030	16522	18769	19351	19710	18929	16367	18600	17607	18856	17722	18563	17340	18577	15727	18541	15349	17120	7.11935
2651	7.782	603.536	Unknown	[M+Na]+	2974	2851	2735	2529	2110	2517	2757	2443	2018	1764	3206	2977	3360	2490	1885	2459	2306	1799	39	117	152	227	337	120	2566	2038	2211	2307	2449	2288	2087	2034	2460	2434	2563	2980	2485	2332	2234	2637	1721	2085	12.2414
2652	11.064	603.536	VAE 22:3	[M+H]+	6995	8243	8872	6216	7856	15406	19038	14377	14919	7425	19829	18588	13724	21325	18421	10577	11026	11587	172	18	0	231	111	13	12020	13274	12719	10614	12563	10658	12341	9364	9435	9489	9152	9740	11570	9525	12659	10536	12902	12293	13.1117
2653	10.669	603.536	Unknown	[M+H]+	18880	21326	17230	12748	18770	43948	42267	53942	46868	27586	37913	39111	38218	41253	44489	29103	37262	39739	207	0	0	384	145	90	28920	37307	30213	32197	28320	29444	35006	34397	32886	30505	33043	35017	35908	34382	30967	32585	33492	27877	8.48664
2654	5.23	603.536	VAE 20:0	[M+Na]+	20618	20906	26339	24843	26691	18233	15194	17353	15484	12517	29151	27669	28306	31987	13133	13946	12711	17107	439	0	76	66	0	0	19030	16522	18769	19351	19710	18929	16367	18600	17607	18856	17722	18563	17340	18577	15727	18541	15349	17120	7.11935
2655	10.999	603.537	Unknown	[M+H]+	6760	8243	8872	6216	7856	15406	19038	17348	14919	7425	19829	18588	16033	21325	18421	10577	11026	11587	204	0	0	231	78	53	12020	13274	12719	10614	12563	10658	12341	9601	9627	9489	10021	10720	11570	10202	12659	10536	12902	12293	11.3709
2656	10.355	603.537	Unknown	[M+H]+	6395	7190	6359	3626	5079	17543	16621	18180	14933	6662	15434	17431	17353	17221	13690	9318	10416	12401	118	132	57	93	117	112	11226	12745	10029	12027	10078	10939	11471	12113	11310	10960	11148	12479	11834	11790	10197	11926	10804	9941	7.54126
2657	11.927	603.553	Unknown	[M+H]+	1127	843	675	704	603	1631	1689	1350	1158	734	1523	1522	1520	1152	1445	856	900	1030	73	0	0	117	0	40	1178	1144	1273	1239	1378	1079	849	1007	1022	940	833	1168	832	995	1501	1035	999	989	17.0586
2658	4.729	603.555	Unknown	[M+H]+	1348	1225	1898	127	1119	417	170	499	242	116	1554	1126	1483	1479	273	241	288	387	317	0	0	0	60	0	550	798	724	1113	590	1177	661	919	434	651	693	613	540	849	489	902	547	529	29.726
2683	10.688	603.733	Unknown	[M+H]+	978	880	1161	1317	1019	2078	2212	1129	1593	1290	1775	1887	856	1059	87	969	842	1041	0	0	0	0	0	0	1681	1539	1260	1690	998	605	1908	813	1254	1502	1322	1563	1071	1117	1147	1589	1134	1528	25.4769
2684	10.348	603.738	Unknown	[M+H]+	206	410	208	98	0	817	1178	967	890	387	697	748	609	1382	1011	738	634	733	0	0	0	0	0	0	385	640	613	793	874	957	299	762	700	802	611	412	861	698	895	552	980	664	28.0808
2685	5.313	603.741	Unknown	[M+H]+	400	749	1265	518	1049	1042	665	976	1051	654	921	816	1292	531	848	506	469	727	0	0	0	0	0	0	1079	1305	666	957	1066	1011	884	807	688	971	1228	554	1298	820	1082	769	1068	836	22.6146
2686	11.01	603.741	Unknown	[M+H]+	212	513	196	29	262	298	977	1303	384	248	1537	1308	1187	1061	1157	925	457	666	0	0	0	0	0	0	704	785	685	528	597	770	391	623	520	655	496	856	740	721	890	419	507	738	22.4486
2687	5.189	603.742	Unknown	[M+H]+	970	789	1265	1530	1360	486	321	382	431	654	1112	929	1670	1143	539	265	89	208	0	0	0	0	0	0	1079	1134	1060	610	1066	1263	608	768	445	971	686	797	726	688	632	769	704	836	26.8176
2688	10.879	603.758	Unknown	[M+H]+	298	207	252	141	151	731	765	848	481	263	1127	703	1244	686	840	520	442	526	0	0	0	0	0	0	453	679	450	536	827	546	343	563	797	477	353	693	287	513	377	683	465	681	29.1819
2689	10.366	603.769	Unknown	[M+H]+	85	410	0	0	0	639	687	972	426	289	853	428	675	622	647	366	415	362	0	0	0	0	0	0	422	605	611	674	752	585	317	649	531	481	496	318	410	396	442	384	620	504	24.6003
2690	5.285	603.775	Unknown	[M+H]+	441	733	436	651	730	349	575	366	194	411	666	783	1121	611	848	363	386	184	0	0	0	0	0	0	627	733	554	956	566	476	820	748	464	960	650	401	755	541	714	594	429	511	26.1619
2696	10.74	603.832	Unknown	[M+H]+	608	294	243	0	490	585	554	853	0	684	236	660	445	385	153	1266	219	593	0	0	0	0	0	0	767	521	660	542	635	535	276	315	297	388	369	691	379	695	486	485	484	441	29.5013
2700	5.137	604.301	w/o MS2:PI 16:0	[M+H]+	401	386	388	330	539	354	250	546	346	362	444	560	518	575	392	402	432	436	0	0	0	0	0	0	278	419	557	357	299	359	456	388	384	502	453	321	398	427	652	443	431	659	24.5693
2701	2.12	604.334	w/o MS2:PS 21:0	[M+H]+	494	512	575	887	846	605	659	593	549	531	547	591	533	684	813	765	1649	588	0	0	0	0	0	0	1028	736	930	812	628	943	731	758	638	636	627	562	679	653	1018	693	904	917	19.2387
2702	2.117	604.363	Unknown	[M+H]+	373	512	395	735	742	276	633	383	331	444	512	554	805	730	735	929	1335	508	0	0	0	0	0	0	1028	696	904	709	556	940	1054	629	635	482	565	470	654	525	1022	693	754	869	26.2767
2704	6.799	604.525	Unknown	[M+H]+	732	792	775	796	858	659	744	787	809	936	1043	897	702	791	829	741	806	891	1913	1249	1112	1542	1027	1415	705	888	693	728	874	838	915	810	1003	1207	856	712	776	910	767	708	888	797	15.2156
2705	6.563	604.525	Unknown	[M+H]+	786	914	850	981	951	781	1150	912	1028	1200	1101	779	1070	1274	1040	869	693	798	2276	0	31	0	60	0	1116	971	918	832	1021	1378	903	875	933	605	1021	646	1007	725	1163	696	1348	1029	22.4874
2706	10.027	604.528	w/o MS2:DG O-9:0_26:5	[M+H]+	543	595	522	370	484	1429	1588	1239	1010	412	1377	1471	1474	1358	1197	826	760	924	0	56	0	0	0	0	834	877	924	883	901	873	888	936	817	916	931	906	764	876	921	1050	937	895	6.58508
2707	7.768	604.537	Unknown	[M+H]+	1284	1403	1028	1199	898	1195	1343	1087	1148	812	1404	1346	1429	1088	816	983	1108	892	109	0	29	13	0	52	1059	885	1200	1164	1037	918	804	828	1227	1188	1431	1160	1076	1184	1304	1049	805	1039	16.41
2708	11.111	604.537	Unknown	[M+H]+	3087	3062	3837	2864	2920	7029	7948	4621	3964	2507	4629	5622	5150	5342	8116	4758	3582	3865	58	0	0	0	0	0	4935	3844	5688	4831	5414	4796	3183	4391	3701	4249	3680	4055	3505	3758	5753	4604	5472	5303	17.9137
2709	5.297	604.538	Unknown	[M+H]+	8852	9102	11754	11125	11468	8068	6455	7588	7091	5539	7905	11986	12477	13766	5625	6422	5538	7622	246	0	0	0	0	0	8421	7298	7712	8539	8695	8290	7306	8226	8142	8460	7409	8207	7470	8039	6816	7971	6510	7606	7.80548
2710	10.993	604.539	Unknown	[M+H]+	3259	3831	3837	2315	3882	7029	7948	7924	6579	3169	8928	7861	7242	9079	8116	4758	4715	4660	0	0	0	0	0	0	5426	5404	5688	4831	5414	4796	5228	4611	4402	4249	4628	4993	4965	4473	5753	4604	5472	5303	9.22631
2711	7.093	604.539	Unknown	[M+H]+	646	710	726	619	754	896	1304	1404	982	1057	1041	865	958	1035	1029	654	798	859	171	94	149	136	148	135	733	1014	855	851	710	786	879	983	890	873	832	928	856	1173	988	957	1085	794	13.2369
2712	10.667	604.54	Unknown	[M+H]+	8093	9904	7759	5774	8095	19204	18059	22086	19524	11952	16131	16878	16667	16883	18904	12399	15304	17183	16	0	0	0	0	56	12537	15529	12631	13864	12186	12491	14440	14837	14012	12906	14322	14827	15619	14147	13740	13699	14320	12159	7.9297
2713	10.344	604.541	Unknown	[M+H]+	2832	3183	2685	1453	2386	6923	6270	7132	6174	2940	6459	7072	6967	6948	5780	3987	4429	5138	0	0	0	0	0	0	4469	5168	4238	4951	4147	4621	4334	4529	4610	4803	4764	5151	5001	4766	4178	5204	4372	4363	7.46109
2714	6.06	604.548	Unknown	[M+H]+	891	801	897	777	943	1307	1501	804	703	584	1047	1148	1358	1807	1163	903	866	612	61	14	75	0	79	116	896	887	1029	971	1246	1020	659	996	1187	1135	844	755	932	918	1037	989	758	885	15.7789
2715	7.289	604.589	Unknown	[M+H]+	783	767	722	562	858	1549	1553	1552	1529	918	1199	1471	1411	1362	1231	891	947	1298	158	72	0	0	0	0	997	1068	967	1140	994	966	1140	1009	990	1316	976	1027	1134	1017	972	1050	1181	934	9.34441
2716	6.102	604.595	Unknown	[M+H]+	704	741	668	555	725	1041	1147	1076	517	723	847	907	1050	1320	1129	944	728	782	0	0	0	0	0	55	905	638	795	892	1007	981	827	960	820	765	594	888	366	801	529	850	575	1066	23.3988
2717	11.284	604.596	Unknown	[M+H]+	348	337	241	453	413	662	703	378	860	607	537	350	835	605	1005	224	274	637	0	0	0	0	0	0	806	285	378	246	511	555	495	484	291	432	458	388	456	543	449	511	558	572	27.5174
2719	7.943	604.605	Unknown	[M+H-H2O]+	7756	10269	8861	7456	10993	18746	25130	22576	17953	13073	20862	17353	15222	24372	23779	12776	12180	13904	150	0	0	0	0	0	13906	16788	15015	12162	14689	12882	15723	12721	11034	10749	12200	12060	15632	12172	17081	12514	17315	16534	15.5427
2725	10.674	604.728	Unknown	[M+H]+	492	550	693	319	659	977	717	1060	837	495	874	1349	927	752	1046	1316	766	1359	0	0	0	0	0	0	1065	956	707	1143	1613	851	862	775	668	757	869	963	681	961	757	1166	624	1160	26.4971
2731	7.945	604.801	Unknown	[M+H-H2O]+	565	280	409	264	552	521	919	1314	1044	628	990	744	1049	961	757	629	735	1457	0	0	0	0	0	0	255	723	472	633	474	688	659	810	775	419	842	889	908	845	909	976	623	571	28.5745
2732	10.682	604.826	Unknown	[M+H]+	0	370	114	82	0	724	563	466	607	501	571	502	518	608	818	792	608	736	0	0	0	0	0	0	386	422	522	615	653	507	473	449	405	453	437	410	623	462	520	419	453	311	18.5842
2735	10.67	604.913	Unknown	[M+H]+	0	118	130	0	233	542	533	407	204	324	387	154	262	385	515	281	468	323	0	0	0	0	0	0	378	312	291	352	202	213	360	409	317	231	298	390	470	324	368	424	180	346	24.5525
2738	6.598	605.528	Unknown	[M+H]+	1121	1079	1064	1052	1274	1856	1760	1439	832	1000	1439	1671	1657	1653	1397	1292	1022	1112	1234	26	0	157	155	17	1355	1396	1907	1272	1457	1435	1277	1142	1072	1320	1156	1231	1114	1156	1319	1363	1144	1457	14.7543
2739	6.834	605.532	Unknown	[M+H]+	355	447	410	530	576	418	426	392	386	545	511	424	534	468	445	362	341	417	883	890	600	583	660	621	501	423	437	451	532	429	413	311	343	366	406	460	355	223	590	465	538	457	20.5348
2740	6.736	605.535	Unknown	[M+H-H2O]+	678	698	521	657	730	922	823	756	830	630	731	968	925	752	711	526	663	703	1038	854	600	583	345	331	810	611	666	794	852	777	755	639	599	761	1200	809	786	684	804	807	694	601	18.0996
2741	5.306	605.541	Unknown	[M+H]+	2266	2371	2933	1705	2109	2185	1655	2210	1890	1397	2917	2508	2564	2328	1816	1674	1490	2056	162	0	0	0	51	0	2103	1788	1983	2178	2177	1915	1980	2208	1961	2160	2168	2121	2001	1996	2211	2167	2069	2206	5.85755
2742	5.228	605.544	Unknown	[M+H]+	2266	2371	2933	2687	2984	2224	2071	2210	1890	1685	2917	3082	3259	3509	1816	1674	986	2056	262	0	0	0	51	0	2103	1727	1983	2178	2177	1915	1980	2208	1961	2160	2168	2121	2001	1996	2211	2167	2069	2206	6.30327
2743	10.37	605.545	Unknown	[M+H]+	1331	1448	1130	874	1231	2586	2419	2535	2327	1195	2831	3035	3231	3096	2126	1834	1574	1675	0	0	0	0	0	59	1808	1810	1844	1958	1805	1727	1909	2148	1753	1759	1612	2158	1989	1923	1747	1874	1921	1980	7.56406
2744	10.678	605.546	Unknown	[M+H]+	5909	6969	5777	4626	6931	10410	10964	12526	10913	7109	11989	11958	11573	12688	11843	7244	9133	9292	0	0	0	64	0	53	7506	10424	8906	8379	8262	8054	10033	8723	8644	8301	8554	9248	9313	8659	9932	8400	9696	8132	8.82317
2745	8.404	605.548	VAE 22:2	[M+H]+	2415	2834	2078	1868	1951	2363	1947	2910	2144	1658	3439	3553	3980	3423	1660	1616	1879	1859	0	17	13	0	0	0	1812	2035	1703	1981	2028	1804	1896	2205	1994	2427	2088	2231	2617	2523	1781	2082	1869	1663	13.391
2746	5.872	605.549	Unknown	[M+H]+	17027	18193	17166	14360	13504	20296	14698	16944	17017	13032	19843	25707	24326	20263	13157	14438	13803	18174	338	52	0	0	59	0	18440	16304	15566	19006	19044	17607	16543	19018	17825	19120	18470	19592	16934	18599	14331	18992	14823	14358	10.0853
2747	11.037	605.552	Unknown	[M+H]+	14441	15709	16602	11581	15553	29782	36892	31754	25870	12676	40623	36017	32367	44966	36128	20322	18698	19194	52	0	0	230	116	0	22813	24662	25598	21325	25728	22568	22304	18149	18450	18766	17743	19868	20758	18923	26551	20613	24320	24296	13.1271
2748	11.956	605.579	w/o MS2:DG 15:0_18:1(d7)	[M+H]+	1517	1733	2481	1088	1271	3348	4081	2700	2356	1530	2708	3125	3331	3087	2286	1806	2001	1610	55	0	0	15	0	0	2439	1827	2519	2378	2636	2564	2137	1955	2122	2133	1850	2108	2188	2179	2609	2787	2147	2398	12.1806
2750	7.342	605.596	Unknown	[M+H]+	297	596	582	250	205	840	616	711	656	316	698	707	682	751	449	473	352	457	15	0	0	0	0	0	502	483	620	412	534	411	493	446	544	349	438	535	514	454	444	478	414	507	13.2488
2756	7.951	605.608	Unknown	[M+H]+	3709	4512	3898	3391	4807	8832	11440	10250	8062	6112	8996	7836	6986	10549	11163	6040	5485	6354	62	0	0	0	0	0	6156	7412	6855	5455	6741	5476	6730	5859	5144	5039	5577	5408	6665	5420	7833	6248	7796	7499	14.7779
2772	11.051	605.742	Unknown	[M+H]+	359	814	971	858	907	1715	689	1006	1525	827	921	1291	1939	1614	1196	1260	1466	1343	0	0	0	0	0	0	1065	1234	944	1385	1544	1335	1231	1564	1531	1029	1235	1347	1486	1270	1376	863	1276	1108	16.1538
2773	10.7	605.75	Unknown	[M+H]+	416	337	334	17	92	383	903	823	984	443	877	827	720	917	1109	566	641	786	0	0	0	0	0	0	542	903	425	597	490	821	566	583	634	809	636	782	749	793	550	429	391	568	24.232
2779	11.041	605.82	Unknown	[M+H]+	661	439	365	0	193	882	1048	352	789	233	377	230	371	188	381	453	755	612	0	0	0	0	0	0	742	448	673	837	611	882	765	792	534	769	641	903	663	573	1081	1166	596	613	25.1767
2781	3.736	606.454	w/o MS2:PC O-24:1	[M+H]+	311	422	387	537	541	317	179	182	268	198	708	518	497	637	207	89	226	111	0	0	0	0	65	0	252	277	474	313	323	294	399	217	214	121	344	239	409	238	286	209	228	298	29.5875
2783	6.802	606.522	Unknown	[M+H]+	487	480	470	407	596	139	329	339	314	288	720	613	674	622	324	287	309	340	400	138	149	190	203	192	273	459	296	321	315	346	430	371	438	583	433	270	375	298	379	251	360	308	23.094
2784	6.615	606.539	w/o MS2:DG O-9:0_26:4	[M+H]+	598	393	587	552	719	808	752	694	654	453	690	793	694	854	765	635	625	513	299	0	50	55	25	0	738	760	643	740	711	692	679	587	641	695	919	650	592	645	663	691	1041	619	15.9542
2785	5.869	606.554	Unknown	[M+H]+	7785	8225	7756	6507	6388	8252	6689	7807	7614	5357	8866	10687	10493	8908	6182	6401	6219	8031	464	15	51	56	42	83	8511	7203	6773	8553	8108	7943	7332	8421	8207	7838	7828	8546	7733	7800	6716	8201	6534	6115	9.71464
2786	11.281	606.555	Unknown	[M+Na]+	2881	3662	3256	2239	3308	4570	5605	4632	4270	2682	6452	5947	6027	6939	5230	3044	3362	3485	0	0	0	0	0	0	3720	4365	3956	3594	4122	3745	3935	3814	3572	3528	3662	4059	3778	3500	4251	3750	4228	3756	6.78895
2787	8.41	606.556	Unknown	[M+H]+	1067	977	883	867	1098	1134	1025	1333	983	695	1585	1657	1568	1354	810	969	858	691	0	0	0	0	0	0	1016	937	734	1003	825	814	943	997	999	981	1102	1087	1285	1087	984	1284	834	983	14.6119
2788	10.705	606.556	Unknown	[M+H]+	2392	2672	2283	1698	2528	4022	3827	4161	4098	2703	4157	4109	4284	4676	4065	2611	3045	3307	0	0	0	55	0	0	2831	3875	3267	2881	3675	2856	3629	3119	2883	2883	3193	3017	3236	3009	3374	2867	3548	3257	10.1135
2789	11.057	606.556	Unknown	[M+H]+	5715	6693	7243	4879	6928	12504	15309	13288	10902	5288	16119	14671	13590	18353	15357	8004	8017	8059	0	0	0	0	53	0	9954	10470	10419	8865	10527	9279	9769	7704	7886	7597	8671	8839	8963	8319	10368	8744	10696	10180	11.156
2790	5.625	606.566	Unknown	[M+H]+	1153	1732	1333	1339	1553	882	835	1064	1002	916	2084	1861	1795	2064	716	892	1072	1045	1125	635	569	630	483	475	1014	1186	1119	1143	995	1253	1381	1430	1281	1094	1391	1216	1135	1196	847	1142	1112	948	13.2963
2791	11.978	606.567	Unknown	[M+H]+	716	879	1006	701	916	1719	1717	1014	1038	645	1302	1554	1478	1324	1193	979	920	942	0	0	0	56	71	0	1202	1050	1167	1180	1315	1299	788	1173	951	1017	894	944	1023	1048	1218	1092	998	1226	13.2716
2795	7.947	606.612	Unknown	[M+H]+	901	1348	1040	982	1398	2264	3055	2853	2309	1526	2333	2202	1997	2991	3011	1624	1542	1658	0	0	0	0	0	0	1667	1854	1893	1686	2166	1640	1819	1556	1492	1540	1441	1628	1835	1577	2082	1549	2286	2118	14.3547
2800	6.046	607.395	w/o MS2:RIKEN P-VS1 ID-5923 from Mouse_Feces_WT_N_Ctr	[M+H]+	1429	887	1255	1699	1047	1299	1279	1128	1184	1191	958	1144	1221	1311	1264	1269	948	1118	803	243	428	342	350	348	1442	1297	1414	1401	1545	1293	1379	1235	1173	1372	1066	1634	1042	1275	1231	1369	1091	1215	12.179
2802	5.413	607.511	w/o MS2:SL 10:0;O/23:0	[M+H]+	379	388	304	252	309	550	638	544	471	486	590	488	432	577	453	407	324	324	112	0	0	0	0	0	313	555	431	362	296	358	347	343	524	431	428	426	524	347	558	342	466	397	20.1259
2803	3.781	607.537	w/o MS2:VAE 22:1	[M+H]+	291	189	371	387	385	343	434	283	265	370	247	310	275	453	399	317	583	291	34	0	0	0	0	0	406	417	533	294	381	323	307	246	290	269	314	356	449	438	315	283	391	362	21.0969
2804	5.879	607.556	Unknown	[M+H]+	1941	2105	1848	1730	1549	2251	1922	2092	1812	1529	2187	2765	2586	2261	1679	1705	1511	2014	444	0	30	14	40	28	2085	1758	2054	2393	2104	1996	2136	2171	2097	2195	2123	2113	2009	2045	1600	2094	1876	1632	9.76562
2805	11.034	607.559	Unknown	[M+H]+	1762	1921	1921	1245	1933	3222	3882	3244	2686	1459	4294	3850	3568	4299	3768	2158	2889	2216	0	0	0	54	0	0	2666	2602	2764	2392	2644	2279	2480	2033	1938	1993	1984	2170	2398	2010	3016	2360	2575	2598	13.1205
2806	8.431	607.561	w/o MS2:RIKEN P-VS1 ID-5931 from Mouse_Macrophage_WT_N_F1AA	[M+H]+	420	292	336	212	297	300	226	608	338	496	422	450	639	446	241	329	456	222	0	0	0	0	0	0	326	221	311	251	210	252	306	309	364	246	476	344	328	297	363	341	430	195	23.8565
2807	7.837	607.564	Unknown	[M+H]+	355	500	362	331	399	485	530	323	291	308	649	645	556	556	222	243	254	324	15	15	0	0	0	0	375	408	319	436	464	380	351	433	347	485	460	343	374	322	245	315	374	248	18.5021
2808	11.315	607.567	Unknown	[M+H]+	1075	1142	1135	816	887	1535	1838	1571	1548	661	1903	2171	1889	2047	1579	902	1151	1056	0	0	0	0	0	0	1196	1172	1684	1256	1276	1331	1227	1104	1157	1096	838	1124	1268	1162	1316	1205	1205	1386	13.5401
2809	12.087	607.57	Unknown	[M+H]+	665	819	565	557	607	1124	1195	1318	1237	666	1217	1347	1314	1329	865	791	823	749	240	151	26	0	72	67	868	1072	841	882	753	788	1154	813	785	669	956	1098	782	980	922	825	1003	783	14.9058
2810	11.037	607.586	Unknown	[M+H]+	1137	2083	1087	827	1532	2729	2826	3191	1706	990	4346	2279	4045	3408	3152	1960	2119	1837	0	0	0	0	0	0	906	2789	2688	2573	1906	2082	2480	1697	2050	1544	1449	1907	1061	1791	1884	2146	1156	1947	28.5114
2812	6.071	608.389	w/o MS2:PE O-26:7_2:0	[M+H]+	612	497	701	759	512	672	627	578	682	541	464	587	715	454	732	610	731	615	283	124	158	161	142	81	607	767	634	731	637	809	465	443	561	771	495	671	527	655	505	723	502	694	18.4201
2813	4.291	608.465	w/o MS2:PC O-24:0	[M+H]+	553	561	431	457	672	482	562	491	534	492	938	692	707	843	597	477	478	525	0	57	0	0	0	0	491	674	485	476	502	627	598	562	643	524	656	477	591	506	540	542	502	547	11.7092
2814	6.028	608.509	w/o MS2:LPC O-25:0	[M+H]+	986	840	1053	902	886	781	914	1020	620	781	1420	819	1080	1242	833	680	642	693	87	0	0	0	0	0	868	965	858	828	902	909	879	732	531	915	767	918	758	846	1076	775	1003	883	13.9198
2815	6.159	608.52	Unknown	[M+H]+	540	551	625	424	413	781	597	928	699	463	586	470	556	642	516	450	459	421	87	15	0	0	0	0	536	513	602	615	681	478	487	403	558	625	617	606	575	498	587	565	515	480	12.4743
2816	6.099	608.532	Unknown	[M+H]+	770	696	1053	749	829	781	934	928	645	577	997	720	888	1242	833	604	608	547	87	0	0	0	0	0	758	701	858	828	902	1069	672	858	639	1214	893	1042	639	1006	1076	775	814	639	20.0744
2817	5.942	608.546	w/o MS2:SE 28:2/13:2	[M+H-H2O]+	728	1148	677	1031	968	622	1079	810	751	715	1463	898	1081	1225	531	924	688	697	146	66	0	0	0	0	876	979	836	682	876	1056	1180	967	882	735	893	915	868	662	1046	882	1190	1177	16.9436
2818	11.013	608.551	w/o MS2:DG O-9:0_26:3	[M+H]+	400	551	502	254	364	692	728	706	583	395	849	867	761	991	759	478	476	519	64	0	0	0	0	0	598	580	529	595	635	610	601	547	583	574	534	553	604	550	575	662	561	655	6.55601
2819	7.62	608.599	Unknown	[M+H]+	577	833	567	498	695	986	1236	1222	1064	698	957	1060	1056	1144	1055	844	705	890	485	143	114	136	107	144	892	904	1040	660	886	782	1003	896	765	761	875	1016	844	722	844	633	942	880	13.4784
2820	5.374	608.608	Unknown	[M+H]+	784	716	572	620	655	689	539	827	688	898	844	544	528	640	612	635	800	773	2209	2127	1585	2131	2238	2233	507	661	648	607	685	560	801	784	642	662	594	830	712	808	648	601	771	648	13.5134
2822	8.54	608.628	Unknown	[M+H]+	372	538	406	288	360	707	724	578	463	291	608	553	599	759	512	488	435	499	66	66	0	0	53	0	459	517	709	409	599	359	496	546	469	387	355	449	416	384	515	660	602	384	21.7654
2823	4.443	609.515	w/o MS2:NAGly 10:0/24:2	[M+H]+	784	778	773	689	506	420	315	434	333	372	734	970	906	793	322	319	361	304	261	0	52	0	0	0	453	422	515	551	697	560	481	622	611	429	479	521	416	787	427	787	571	536	21.173
2824	5.65	609.525	Unknown	[M+H]+	658	873	595	532	635	1054	1098	1110	925	820	909	833	827	936	924	565	864	865	62	0	0	0	0	0	952	987	868	1111	731	787	1082	925	904	1040	852	961	933	793	984	923	962	792	11.2852
2825	6.402	609.546	Unknown	[M+H]+	434	573	398	427	432	930	815	822	861	631	643	691	733	736	867	716	562	611	0	56	59	0	0	0	629	637	628	604	768	817	753	811	675	643	650	787	643	758	624	751	587	599	11.4775
2827	6.532	609.602	Unknown	[M+H]+	366	381	320	464	814	215	422	410	296	384	385	254	525	423	279	474	759	410	10275	215	249	397	172	227	351	430	422	314	602	608	603	755	472	430	517	445	480	348	588	227	445	604	27.0632
2828	6.795	609.603	Unknown	[M+H]+	4831	5835	4254	4744	6163	4184	4379	5302	5195	6431	5452	4815	4305	5184	5196	4629	5855	5237	9134	5382	4505	6157	4812	5818	4433	5584	4829	4545	4562	4305	5675	5413	4944	4666	5912	5110	5847	4985	5690	4623	5825	4528	10.9628
2835	4.459	610.517	w/o MS2:TG 8:0_8:0_17:2	[M+H-H2O]+	281	441	324	237	349	228	174	162	193	174	361	519	564	302	219	93	255	218	0	0	0	0	0	0	338	260	330	299	323	357	276	234	209	366	305	312	377	288	212	327	167	280	19.8165
2836	6.594	610.547	w/o MS2:DG 8:0_26:2	[M+H]+	3493	3004	3739	3268	3957	3968	5888	4412	3116	2677	5459	4815	5807	5290	4331	2779	2719	3003	140	0	0	0	0	0	4327	3910	4292	4102	4376	4431	3499	3422	4468	3824	3346	3516	4042	3772	5358	4124	3975	4075	11.8534
2837	6.226	610.583	w/o MS2:RIKEN P-VS1 ID-5991 from Mouse_AdrenalGlands_WT_N_Ctr	[M+H]+	628	567	507	657	589	325	450	431	505	615	461	435	366	286	357	522	524	663	462	104	176	113	0	117	511	600	554	522	479	654	567	490	457	654	554	482	617	548	623	483	598	427	12.579
2840	6.798	610.621	Unknown	[M+H]+	4661	4646	3927	4080	4913	3623	3817	4220	4203	5666	4620	3910	3602	4088	4426	3731	4928	4424	8469	4883	3848	4870	3971	4710	3937	4940	3806	3529	4150	3617	4944	4548	3878	3954	4364	4022	4813	4213	4617	3699	5017	3910	11.5054
2845	4.385	611.509	Unknown	[M+H]+	605	468	539	574	610	380	360	233	337	269	725	709	668	616	332	284	213	217	0	0	0	0	0	0	460	413	454	403	373	386	333	334	282	581	240	337	321	374	359	447	405	512	21.0311
2846	5.753	611.536	w/o MS2:NAGly 10:0/24:1	[M+H]+	480	506	542	521	518	628	625	354	385	305	699	645	718	1164	580	294	302	312	0	0	0	0	0	0	533	557	585	506	613	662	638	495	472	508	488	401	626	480	604	422	547	588	13.7927
2847	6.292	611.538	Unknown	[M+H]+	432	435	434	363	544	860	893	896	748	597	704	665	678	793	818	707	538	852	0	0	0	0	0	0	682	823	845	658	708	655	640	538	581	695	655	562	788	516	743	663	863	734	14.7666
2848	4.874	611.54	NAGly 34:1|NAGly 21:1/13:0	[M+NH4]+	3212	4332	4206	3507	5063	4159	5068	4652	3749	4075	6912	5690	4864	7437	5213	3976	2825	3806	55	0	0	57	0	0	4595	5987	5185	3881	4481	4300	5007	4165	4082	4041	4764	4816	5206	4230	5498	4182	5885	5596	13.9094
2849	6.105	611.542	Unknown	[M+H]+	624	538	616	701	596	1363	1201	1004	1083	819	661	829	938	684	975	957	746	921	0	0	0	0	0	0	1219	967	1223	1225	1274	1139	968	1028	975	1018	1154	1060	864	978	920	1152	832	1030	12.4204
2850	10.807	611.542	Unknown	[M+H]+	153	188	258	169	270	429	654	568	409	210	271	233	420	450	442	167	303	268	0	0	0	0	0	0	426	585	489	366	392	391	365	366	326	335	358	302	287	344	440	310	380	423	18.8733
2851	11.176	611.544	Unknown	[M+H]+	462	458	466	224	262	938	766	668	671	312	617	699	646	720	600	461	663	447	0	0	0	0	0	0	762	641	632	672	701	544	695	770	829	751	779	720	814	744	700	860	686	697	10.6145
2852	7.008	611.562	Unknown	[M+H]+	2450	2605	2119	1706	2104	6355	5049	6318	5634	3545	4005	4556	4367	4206	3642	2970	3688	3749	0	0	0	62	0	0	3583	4061	3155	4423	3686	4006	4079	4298	4326	4303	4156	4340	3771	4586	3337	4105	3903	3553	9.91934
2856	6.153	611.614	Unknown	[M+H]+	426	263	173	314	469	718	482	327	337	473	189	326	391	390	462	457	285	408	240	74	71	103	262	248	264	565	506	409	341	398	344	533	275	510	470	483	477	202	527	518	344	436	25.1308
2865	3.508	612.448	w/o MS2:NAGlySer 10:0/18:2	[M+H]+	164	138	185	179	126	376	529	256	276	345	508	307	382	244	425	304	281	207	58	0	0	0	0	0	303	494	418	274	317	289	269	228	245	319	330	268	281	339	302	270	428	307	21.5913
2867	6.099	612.542	Unknown	[M+H]+	403	232	346	308	310	628	675	551	481	278	399	464	420	397	559	527	452	621	0	0	0	0	0	60	538	515	514	676	481	586	392	473	481	627	480	407	505	566	620	617	414	512	15.3599
2868	4.882	612.543	Unknown	[M+H]+	1509	2044	2004	2034	2260	2003	2507	2232	1720	1986	3176	2706	2394	3616	2839	1830	1366	1918	14	0	0	0	0	0	2144	2551	2677	2123	2188	2155	2334	2035	2003	1920	2309	2018	2290	2050	2671	2112	2424	2826	11.6518
2869	11.148	612.553	Unknown	[M+H]+	272	349	203	0	109	473	374	425	392	145	338	356	244	321	175	302	344	316	0	0	0	0	0	0	512	337	436	331	510	330	414	372	517	395	350	454	463	307	414	342	264	305	19.7858
2870	7.133	612.556	w/o MS2:DG 8:0_26:1	[M+NH4]+	2510	2495	2840	2669	2933	6556	9095	7204	4172	3720	5049	4207	5472	6163	6185	4243	3717	4092	0	0	0	0	0	0	4109	4364	4746	3779	4459	3702	3755	3667	3388	3368	3934	4088	3780	3555	5024	3670	4562	4371	11.8565
2871	7.898	612.597	w/o MS2:DG O-9:0_26:1	[M+H-H2O]+	316	293	172	213	263	420	472	487	474	281	522	553	617	612	525	301	374	340	0	0	0	0	0	0	335	478	327	414	328	458	370	366	442	301	384	367	392	354	347	345	326	392	13.0494
2873	6.798	612.612	Unknown	[M+H]+	1055	1095	979	749	1046	478	454	442	565	562	1045	1035	856	1064	478	656	553	451	495	432	433	454	336	369	600	773	677	586	666	597	706	633	907	747	778	767	784	622	753	633	623	649	12.5526
2879	4.818	613.521	VAE 21:2	[M+Na]+	3126	3696	2995	2355	3587	2573	2271	2736	2481	2180	4770	4722	4376	5345	2449	1825	1966	2585	78	0	0	0	0	0	2490	3231	2359	2739	2626	2563	3011	3078	2887	2954	3438	3170	3101	3207	3334	2732	3312	3037	10.5928
2880	6.214	613.548	Unknown	[M+H]+	672	676	447	526	525	718	542	831	616	569	915	920	1047	970	601	464	468	471	0	0	0	0	0	0	620	807	631	572	689	609	887	867	863	743	689	759	860	712	904	729	975	770	15.1469
2881	7.553	613.551	w/o MS2:NAGly 10:0/24:0	[M+H]+	331	360	326	190	252	609	436	539	327	267	674	447	456	465	361	376	436	395	0	0	0	0	0	0	414	502	344	666	463	339	354	512	506	601	494	590	443	479	676	470	484	375	20.858
2882	11.122	613.555	Unknown	[M+H]+	304	565	487	403	300	665	665	697	619	328	624	611	598	612	617	486	562	460	0	0	0	0	0	0	708	575	645	840	592	664	705	767	632	705	643	663	508	668	775	764	741	769	12.0265
2883	5.443	613.557	w/o MS2:NAGly 20:0/14:0	[M+H]+	4379	5848	5672	5304	6715	5437	6406	5369	4552	4674	7902	6939	6394	9171	6262	4243	3064	4773	65	0	0	0	0	0	5728	6595	6688	5086	5013	5426	5474	4765	4418	4475	5063	4834	5329	4712	6691	4832	7026	6591	15.633
2884	6.392	613.558	Unknown	[M+H]+	397	453	428	457	265	461	298	432	396	290	740	899	593	644	371	368	217	350	52	0	0	0	0	0	542	500	463	465	484	619	461	584	557	541	442	509	535	494	339	583	416	394	14.4893
2885	11.471	613.558	Unknown	[M+H-H2O]+	455	394	623	251	410	1090	1007	1215	939	399	759	804	957	816	749	675	711	496	0	0	0	0	0	0	1018	1178	738	1039	795	843	970	1069	954	893	900	1137	1226	954	920	913	907	1006	13.1475
2886	7.134	613.574	Unknown	[M+H]+	1033	1014	1169	1157	1291	2564	3836	2643	1560	1589	2451	1847	2447	2958	2313	1761	1753	1813	83	0	67	0	93	0	1809	1722	1918	1757	1884	1795	1697	1579	1337	1389	1542	1591	1538	1516	1929	1510	2372	2084	14.9594
2893	3.747	614.462	w/o MS2:LPC O-26:4	[M+H]+	60614	81964	65223	72442	102866	57793	84321	72818	60642	73217	125825	94841	84362	140370	83931	61996	50037	53490	1232	999	920	979	1007	1107	73804	108016	101653	65191	66290	81612	94610	68495	65322	63222	75111	66743	95892	67079	107556	66638	109104	102276	21.6205
2894	3.168	614.486	w/o MS2:SL 11:0;O/24:2	[M+H]+	2377	2545	2029	2283	2457	2085	2347	2503	2594	2370	2498	2402	2357	2606	2469	2414	2376	2427	2454	2376	2207	2761	2629	2648	2741	2472	2580	2410	2210	2379	2623	2593	2361	2330	2368	2457	2419	2542	2444	1974	2380	2727	7.44301
2895	4.8	614.519	w/o MS2:DG O-8:0_28:7	[M+H]+	1823	1937	1791	1858	1865	1585	1667	1854	1500	1358	2917	2623	2373	2902	1369	1161	1279	1426	227	232	195	150	295	236	1705	1788	1616	1941	2027	1873	2087	1826	1945	1902	1833	1911	2072	1757	1635	1452	1675	1579	9.77402
2896	6.66	614.55	w/o MS2:TG 8:0_8:0_17:0	[M+H]+	1350	1423	1440	1403	1171	2151	2203	1873	2042	1559	1280	1639	1819	1602	1982	1903	1539	2005	588	271	252	233	251	337	1925	1940	1711	2120	2025	2010	1859	1757	1939	1958	1518	1456	1688	2038	1658	1913	1573	1743	10.5906
2897	11.824	614.557	Unknown	[M+H]+	275	453	370	370	426	299	418	281	494	159	422	554	315	124	454	552	416	114	312	179	85	244	221	293	456	419	418	378	520	465	444	461	306	259	475	521	455	258	335	359	407	248	21.894
2898	5.425	614.559	Unknown	[M+H]+	2453	2696	2733	2447	3197	2683	3339	2831	2258	2513	3888	3601	3529	4514	3340	2607	1752	2627	183	172	107	189	261	249	2658	3368	3196	2386	2946	2727	2682	2351	2734	2463	2750	2537	2787	2302	3250	2660	3372	3071	12.2033
2899	7.786	614.574	w/o MS2:DG 8:0_26:0	[M+NH4]+	1213	906	824	838	1023	1698	1507	1520	1196	797	1253	1635	1932	1355	886	995	969	1139	73	0	280	62	106	158	1229	1058	1041	1145	1137	944	902	935	1098	956	925	1430	1025	1005	1078	1179	962	924	12.8053
2900	7.09	614.58	w/o MS2:SE 28:1/13:0	[M+H]+	662	590	863	667	618	1298	1151	1069	1111	762	601	820	989	800	998	688	929	749	225	182	131	199	259	351	817	942	937	862	1033	710	732	386	746	837	837	971	952	743	784	803	916	518	19.8239
2901	6.53	614.611	w/o MS2:RIKEN P-VS1 ID-6083 from Mouse_AdrenalGlands_WT_N_Ctr	[M+H]+	542	408	451	469	323	346	453	323	610	305	532	457	474	588	431	589	424	314	725	287	398	359	234	361	511	299	163	635	420	319	632	676	541	437	592	401	479	532	470	705	460	535	28.43
2904	3.746	615.472	w/o MS2:NAGly 13:1/22:5	[M+H]+	23109	30582	24710	27465	37766	21701	29408	28152	22621	26164	43924	35714	31513	47362	30448	21507	19152	20616	523	593	498	438	388	467	27354	38333	36483	24697	25456	30919	34393	26322	24770	23944	27845	24904	34635	25178	39087	24558	38112	36239	18.9604
2905	6.601	615.501	w/o MS2:RIKEN P-VS1 ID-6125 from Mouse_WAT_fads2KO_N_Ctr	[M+H]+	3681	2894	4008	4356	3960	2718	3685	2808	2224	3070	3669	2922	3289	3525	3258	3181	2579	2429	483	452	570	458	317	454	4127	3330	3970	4313	4005	3628	3252	3005	3023	3615	2995	3396	3285	2969	3865	3316	3389	3629	11.804
2906	5.265	615.535	w/o MS2:VAE 21:1	[M+H]+	896	913	1171	1063	1252	987	1050	671	736	602	1150	1623	1237	1125	938	768	699	728	102	78	76	58	59	90	1034	832	816	1030	767	952	803	956	985	823	817	895	759	1028	793	932	1177	1029	12.9851
2907	11.739	615.572	Unknown	[M+H]+	612	746	530	417	504	913	1003	1140	931	845	896	1014	983	1066	748	553	815	627	327	362	156	218	367	246	892	957	802	1174	828	880	835	925	813	797	891	880	864	876	789	799	759	813	10.7533
2908	7.515	615.58	Unknown	[M+H]+	6063	5431	6154	6311	4433	6009	5355	4524	5145	4950	3919	4814	5052	3752	4470	6532	5969	5933	11549	6624	7563	6693	7461	6105	5889	4659	6051	6034	5851	6015	5131	5973	6094	6270	5548	5558	4886	5889	4529	6051	4389	5414	10.7393
2919	7.449	615.779	Unknown	[M+H]+	207	135	306	332	133	259	149	204	522	38	199	289	198	273	170	248	246	335	1234	426	301	557	139	390	240	137	124	215	296	350	266	382	332	254	237	241	255	318	238	252	264	99	29.8309
2922	3.307	616.406	w/o MS2:SL 10:1;O/26:7	[M+H]+	296	454	545	436	384	533	290	337	526	366	256	529	421	405	273	445	479	373	420	366	446	418	366	514	440	438	240	507	457	363	492	478	483	506	465	620	343	463	390	320	410	383	19.7338
2923	3.443	616.412	Unknown	[M+H]+	294	511	545	309	493	533	598	530	587	456	392	529	365	405	480	407	423	658	613	490	358	468	410	439	387	309	382	507	313	251	504	283	403	351	465	620	301	270	574	488	415	517	27.0658
2924	3.102	616.466	w/o MS2:SL 10:0;O/24:2;O	[M+H]+	751	745	913	628	705	738	932	982	882	863	934	849	806	937	823	706	611	1172	628	364	540	448	620	530	1080	741	722	883	809	717	774	945	824	823	914	801	918	869	713	669	740	867	12.5015
2925	6.612	616.511	w/o MS2:SL 10:1;O/25:0	[M+H]+	2079	1236	1908	1929	1713	1285	1648	1572	1128	1314	1557	1259	1562	1511	1423	1289	1315	1138	154	135	88	116	62	83	2007	1507	1781	1367	1774	1694	1669	1699	1285	1594	1824	1403	1551	1539	1412	1741	1450	1348	12.2805
2927	7.262	616.565	Unknown	[M+Na]+	5105	5230	4764	3607	3502	7574	6402	6833	6961	4320	6284	7760	7591	6475	4821	5349	5433	6145	3192	73	110	54	0	215	5683	5505	5004	6483	5491	5495	5003	5901	5714	5775	5516	6158	5105	5960	4373	5655	5194	4473	9.91566
2928	7.545	616.594	Unknown	[M+H]+	3255	3273	3297	3157	2706	4014	3782	4318	4025	3248	3327	3791	4282	3727	3696	3829	4012	4065	3304	2870	3289	3057	3338	2853	3770	3417	3264	3780	3554	3845	3394	3502	3874	3830	3628	4028	3597	3910	3097	3749	3465	3358	6.96708
2935	3.751	617.468	w/o MS2:SM 8:0;2O/20:2	[M+H]+	1828	2125	2043	1970	2331	1464	2275	1999	1864	1710	3493	2511	2375	3255	2203	1556	1571	1679	323	0	0	62	93	0	1992	2668	2492	1834	2048	2320	2691	1887	1690	1927	2052	2140	2271	2036	2545	1860	2773	2337	14.9347
2936	6.605	617.505	w/o MS2:RIKEN P-VS1 ID-6157 from Mouse_Feces_WT_N_Ctr	[M+H]+	349	530	517	548	449	366	444	492	304	434	556	484	487	566	480	376	424	460	14	0	0	0	0	0	419	495	528	382	516	464	615	352	498	338	345	359	352	364	459	468	405	610	20.0018
2937	7.147	617.511	DG 34:1	[M+Na]+	3925	2995	4720	4782	4695	6436	7771	5511	4036	4847	5338	3976	5098	5532	6023	5433	4643	4644	154	99	183	63	159	98	5332	5239	5674	4732	6001	5340	5643	4295	5141	4303	4802	4644	4340	3645	5399	4417	5065	5444	12.2966
2939	7.255	617.566	Unknown	[M+H]+	2149	2694	2748	2033	2218	3635	2974	3546	2700	2061	3139	3966	3502	3174	2197	2261	2578	3271	751	0	0	0	14	0	2855	2537	2557	2650	2522	2816	2969	3032	3070	2877	2605	2579	2317	3074	2037	2633	2714	2528	10.0932
2940	12.066	617.583	Unknown	[M+H]+	492	405	249	248	385	640	685	774	708	379	794	939	754	927	655	323	524	477	55	0	0	0	0	0	649	616	537	805	510	505	630	596	421	742	465	583	650	760	651	681	738	758	17.4951
2945	3.762	618.465	w/o MS2:TG 8:0_8:0_18:5	[M+H]+	321	612	423	464	581	416	377	398	451	467	944	638	557	637	508	356	294	314	103	0	0	71	0	0	422	538	540	664	429	428	548	503	423	526	598	454	543	370	699	459	471	439	17.4731
2946	7.16	618.514	w/o MS2:SL 10:0;O/25:0	[M+NH4]+	1703	1811	2065	2364	2229	2477	3223	2658	1955	2021	2113	1847	2134	2589	2416	2239	2107	2056	52	0	0	0	0	0	2061	2325	2576	2042	2318	2088	2062	2077	1642	1878	2020	2198	1830	1877	2403	2046	2136	2456	11.182
2947	7.225	618.559	w/o MS2:DG O-8:0_28:5	[M+H]+	771	1072	819	870	643	1057	1049	625	1043	718	920	1428	906	894	834	1109	1117	861	57	0	0	0	52	0	938	579	814	1305	777	1006	658	1370	821	1125	816	650	933	840	677	790	852	927	24.1572
2949	7.513	618.579	Unknown	[M+Na]+	2243	2130	2301	1684	1821	1139	1204	1044	977	766	2488	3317	3351	2626	936	894	769	1124	323	176	238	177	182	169	1568	1197	1423	1472	1404	1603	1303	1394	1513	1325	1264	1317	1597	1736	1237	1497	1204	1234	11.2256
2950	6.67	618.58	Unknown	[M+H]+	641	662	582	495	534	1066	785	901	761	575	725	736	1104	911	675	682	543	820	55	0	0	0	0	0	961	565	722	881	934	836	651	603	832	722	826	757	668	824	958	831	746	692	15.065
2952	11.954	618.608	Unknown	[M+H]+	241	330	395	345	339	1085	971	644	733	340	580	931	857	737	698	544	468	474	0	0	14	0	0	0	810	744	741	677	637	854	431	691	577	608	556	684	543	635	825	970	690	773	18.6425
2953	8.265	618.62	Unknown	[M+H]+	1915	2256	2781	2344	2664	5651	6398	4704	4186	2911	4295	3765	3854	4962	5673	3799	2808	3568	139	0	0	0	0	0	4301	3989	4580	3615	4552	4118	3410	3089	3157	3347	3014	3411	3311	3304	3985	4242	4104	4730	14.7411
2959	7.168	619.521	w/o MS2:RIKEN P-VS1 ID-6189 from Mouse_WAT_WT_N_Ctr	[M+H]+	702	536	704	610	540	704	1119	672	410	619	659	589	726	724	713	570	612	559	105	0	0	0	0	0	637	1063	786	699	566	601	609	493	685	541	604	566	645	758	564	578	610	655	19.6523
2960	7.784	619.531	TG 33:0|TG 8:0_8:0_17:0	[M+Na]+	3839	3725	3170	3096	2018	2919	2529	2927	2601	2680	3315	3959	4728	3455	2775	2918	2813	2888	154	0	0	0	0	0	3335	2345	2984	3302	3200	3117	2500	2932	2905	3177	3033	3670	2899	3174	2574	3138	2293	2568	12.5073
2961	6.665	619.548	Unknown	[M+H]+	521	457	560	420	336	629	587	605	394	357	653	542	612	694	648	296	439	428	0	0	0	0	0	0	420	492	636	426	507	527	565	543	394	596	259	462	263	423	476	544	451	280	23.777
2962	6.661	619.576	w/o MS2:RIKEN P-VS1 ID-6197 from Cell_HEK293_WT_N_Ctr	[M+H]+	377	513	391	342	363	618	532	722	434	386	772	501	689	697	566	289	418	574	0	0	0	0	0	0	423	633	668	445	525	672	467	564	407	445	473	559	435	597	477	544	502	485	16.0034
2963	7.515	619.584	Unknown	[M+H]+	1027	897	855	805	844	523	426	411	388	320	1015	1243	1419	1142	478	446	439	402	290	0	0	0	0	0	702	630	597	723	843	649	468	596	712	575	641	561	737	663	511	590	582	560	14.3109
2965	12.067	619.609	Unknown	[M+H]+	1759	2005	1475	1569	1662	3317	3229	3914	3687	2107	4034	4136	3694	4027	2433	1546	2582	1743	155	0	0	0	0	54	2341	3093	2223	2894	2074	2184	2763	2949	2571	2519	2762	2945	3049	2773	2572	2255	2797	2248	12.4623
2967	8.273	619.622	Unknown	[M+H]+	961	1165	1382	1118	1143	2971	3153	2225	1917	1343	1969	1747	1866	2537	2765	1521	1478	1584	0	0	0	0	0	0	2214	1878	2196	1901	2204	2076	1768	1579	1438	1680	1659	1831	1759	1575	1940	2017	2230	2131	13.1743
2968	11.935	619.643	Unknown	[M+H]+	133	337	398	127	384	1139	1345	740	528	194	920	613	1216	835	507	347	684	275	98	0	0	0	0	0	856	905	559	626	899	742	647	699	703	774	830	794	583	622	574	380	563	229	26.387
2971	7.78	620.516	w/o MS2:ST 24:1;O4/14:0	[M+H]+	1348	1162	1203	1122	940	1638	1685	1333	1229	1088	1475	1816	1711	1068	1052	1332	1271	1101	0	0	0	0	0	0	1471	957	1203	1425	1557	1268	1128	1455	1340	1379	1384	1608	1444	1228	1141	1423	849	1300	15.175
2972	7.105	620.564	w/o MS2:DG O-8:0_28:4	[M+H]+	503	702	303	474	556	227	517	504	452	442	483	632	612	566	540	535	413	375	219	0	0	57	0	0	469	535	414	479	691	422	572	408	304	239	464	494	439	286	467	401	457	463	23.3084
2974	5.973	620.582	Unknown	[M+H]+	589	588	522	590	730	457	683	629	648	659	622	663	453	643	618	603	477	458	1509	994	713	825	790	895	601	637	692	536	464	606	661	737	564	574	681	608	602	658	634	549	580	598	10.4602
2975	7.319	620.598	Unknown	[M+H]+	2198	2780	2392	1682	2199	3894	4164	5298	4644	3359	3970	4088	4217	4458	3903	2581	3171	3672	205	0	0	0	48	0	2895	3446	2964	2885	2740	2717	3790	3442	2905	2844	3230	3341	3359	3199	3111	2908	3418	2948	9.54258
2978	8.38	621.515	w/o MS2:NAGly 13:0/22:3	[M+H]+	438	390	510	440	387	340	435	371	390	274	546	448	436	396	275	405	395	379	0	0	0	0	0	0	368	459	347	542	354	434	450	464	496	457	475	423	408	462	328	456	367	271	16.196
2979	7.336	621.627	Unknown	[M+H]+	682	1160	455	385	1049	2008	1549	2267	2154	1415	1814	1466	1604	1550	1762	1291	1436	1220	0	0	0	0	0	0	1169	1678	1035	1450	1413	995	1471	1472	1844	737	1119	1527	1317	1171	625	614	1861	1164	29.5985
2980	12.164	621.63	Unknown	[M+H-H2O]+	983	960	1182	906	1110	2157	2735	2142	1761	1244	2054	2302	1912	2652	1890	1359	1381	1166	205	62	0	0	0	0	1837	2043	1924	1592	1993	1693	1322	1332	1428	1378	1296	1664	1531	1555	1829	1829	1864	1667	14.498
2981	8.205	621.633	Unknown	[M+H]+	453	572	511	461	574	629	548	538	642	480	611	533	406	539	586	470	370	417	1752	435	363	413	425	538	619	472	525	559	456	583	509	467	470	187	478	493	603	524	588	430	611	554	19.5216
2983	7.51	622.613	Unknown	[M+H]+	2023	2080	2463	1680	1775	1029	1166	1261	1039	575	2687	3085	3104	2579	782	878	673	717	301	28	170	85	121	53	1429	1283	1408	1419	1459	1504	1013	1407	1554	1542	1336	1318	1220	1333	1096	1375	1125	1396	11.1951
2984	7.942	622.616	Unknown	[M+H]+	4620	5881	4916	4278	6359	11146	14333	13418	10285	7322	11736	9321	8480	13567	13717	7306	7202	7589	211	92	86	212	67	55	7717	9491	8933	7356	8010	7298	9133	7728	6654	6619	6835	7152	8754	6874	9649	7100	9946	9955	14.7683
2986	8.162	622.623	Unknown	[M+H]+	450	554	399	413	472	466	578	549	490	666	439	490	489	385	466	371	423	468	1077	205	276	251	316	433	393	478	455	504	389	327	407	437	446	394	482	378	429	475	407	515	507	447	11.723
2987	6.065	622.627	Unknown	[M+H]+	1601	1324	1607	1607	1588	1415	1577	1257	1395	1242	1109	1623	1314	1206	1561	1848	1757	1358	1555	1553	1902	1768	2213	1754	1665	1372	1671	1535	1601	1619	1235	1402	1560	1460	1297	1341	1134	1450	1400	1611	1430	1447	10.307
2988	12.145	622.628	Unknown	[M+H]+	543	583	570	632	712	1986	1486	1251	936	701	1217	948	1173	1139	1027	716	687	590	222	295	193	200	263	137	1094	1025	1043	994	1035	971	789	862	617	748	632	1107	834	964	971	832	1033	1155	17.017
2996	2.218	623.438	SL 35:6;O|SL 13:0;O/22:6	[M+NH4]+	1073	896	1037	1115	630	1272	959	1045	1219	796	906	1367	1082	908	923	1061	1719	1203	0	0	0	0	0	0	1416	1040	1298	1528	1413	1421	937	1190	1232	1439	1068	1084	982	1271	1038	1498	1019	1006	16.4001
2998	4.219	623.505	SL 33:0;2O|SL 15:0;O/18:0;O	[M+NH4]+	1707	1772	1636	1376	1493	772	691	657	563	530	2269	2655	2554	2223	635	594	556	631	86	54	0	57	0	0	1121	1287	1014	1201	1116	911	952	1039	1107	1212	1196	1194	1039	1044	976	1099	983	834	11.0532
2999	9.653	623.512	Unknown	[M+H]+	273	394	286	277	248	564	766	653	656	354	623	701	727	892	651	500	330	285	0	0	0	0	0	0	440	442	452	439	418	515	409	624	458	355	319	483	482	384	433	458	481	630	17.0491
3000	6.298	623.519	w/o MS2:RIKEN P-VS1 ID-6260 from Mouse_Feces_WT_N_Ctr	[M+H]+	890	898	943	1264	1148	828	1098	743	778	1084	1129	884	745	972	970	838	740	747	83	0	0	0	0	0	851	1115	1120	878	984	909	1162	978	1154	858	984	674	816	851	1093	896	1084	1188	14.8705
3002	5.475	623.61	Unknown	[M+H]+	381	301	396	519	388	370	472	265	413	394	497	352	238	311	557	631	378	358	1393	0	0	0	0	0	441	383	585	396	476	423	321	679	397	579	611	480	306	439	589	452	527	388	22.1482
3003	6.788	623.621	Unknown	[M+H]+	1430	1876	1323	1420	1708	1194	1707	1612	1741	1993	1455	1446	1438	1659	1445	1295	1757	1676	3531	2505	2056	2520	1954	2301	1391	1628	1569	1519	1427	1237	1940	1728	1545	1458	1495	1519	1433	1496	1631	1478	1899	1564	10.9555
3004	6.532	623.621	Unknown	[M+H]+	289	234	149	178	255	187	246	236	181	271	309	201	207	310	233	184	253	134	3328	0	0	77	109	68	245	253	207	275	283	280	262	150	197	272	191	174	181	225	315	227	193	201	19.8882
3005	7.5	623.622	Unknown	[M+H]+	1192	1170	1161	1126	1032	778	627	551	443	344	1232	1601	1814	1109	461	597	601	441	273	89	205	215	375	97	987	791	843	986	1001	762	798	950	651	634	889	830	868	848	698	761	808	776	13.1547
3006	7.944	623.623	Unknown	[M+H]+	2325	2725	2503	2339	3014	5054	6572	6326	4823	3418	5721	4424	4243	6055	6456	3496	3121	3721	347	335	179	177	185	232	3750	4527	3976	3346	3951	3392	4117	3625	3307	3132	3396	3488	4212	3103	4549	3151	4651	4577	14.3071
3007	6.075	623.623	Unknown	[M+H]+	949	736	813	982	785	934	734	729	696	781	599	574	678	704	957	945	847	801	698	868	937	1181	1074	794	977	833	742	636	859	854	599	718	871	693	678	766	963	799	654	956	879	775	14.5815
3010	2.183	624.444	w/o MS2:NAGlySer 11:0/18:3	[M+H]+	515	324	346	393	476	531	497	442	443	245	295	391	436	261	417	591	708	454	0	0	0	0	0	0	436	422	406	542	492	466	468	468	624	455	397	584	698	626	417	628	454	373	19.2285
3011	4.21	624.504	Unknown	[M+H]+	943	970	880	803	789	359	268	432	395	257	1199	1400	1297	1032	260	373	276	357	0	0	0	0	0	0	709	559	510	576	499	602	715	596	603	566	494	529	533	564	499	575	710	621	12.2293
3012	6.304	624.524	w/o MS2:RIKEN P-VS1 ID-6280 from Mouse_AdrenalGlands_WT_N_Ctr	[M+H]+	616	387	442	513	531	388	494	378	408	477	493	492	567	601	428	563	521	340	56	0	0	0	0	0	431	592	529	423	434	491	375	490	519	360	443	452	622	411	641	448	543	462	16.5674
3013	7.919	624.619	Unknown	[M+H]+	799	898	1060	639	1086	1309	1829	1797	1374	1024	1387	1535	1408	1922	1737	986	1030	1069	135	98	91	208	166	138	1133	1346	1217	990	1192	1142	1070	1214	1259	912	1134	959	1216	1014	1371	1031	1384	1200	12.0498
3014	7.522	624.627	w/o MS2:RIKEN P-VS1 ID-6290 from Mouse_Macrophage_WT_N_F1DHA	[M+H]+	748	664	747	804	688	657	610	521	493	531	833	1017	1051	1022	561	539	483	474	553	260	408	353	439	346	783	681	590	698	616	649	542	698	731	589	706	848	658	633	621	675	620	539	11.9447
3015	8.172	624.627	Unknown	[M+H]+	5908	7623	4649	4098	6204	2530	2773	2987	2459	1539	12950	12367	11376	14155	2366	1459	1869	1869	367	0	148	220	90	200	3900	4501	3806	3634	3673	3161	4448	4319	3729	3607	4248	4034	4808	4165	4315	3216	4552	3590	11.7085
3016	6.796	624.628	Unknown	[M+H]+	1736	1773	1616	1751	2064	1287	1833	1786	1898	2196	1827	1724	1686	1739	2057	1572	1930	1943	3582	2283	2051	2577	1982	2258	1553	1664	1670	1659	1667	1616	1948	1907	1823	1662	1834	1747	2055	1894	1842	1532	2016	1730	8.73122
3021	5.142	625.38	Unknown	[M+H]+	414	495	392	406	494	400	491	538	405	536	468	428	511	476	485	307	628	470	458	263	562	373	479	343	384	554	367	365	494	399	490	230	519	420	366	422	501	427	454	443	493	435	17.45
3022	4.599	625.517	VAE 22:3	[M+Na]+	22597	28960	28813	25696	35172	20192	25456	22843	18254	18889	46831	38116	36874	53018	23328	17169	12623	17313	71	0	13	0	0	0	23361	29358	28151	20861	21310	24922	25677	21114	20538	19948	22693	21900	24926	21718	30060	21611	30055	30291	15.1757
3023	10.296	625.518	w/o MS2:RIKEN P-VS1 ID-6301 from Mouse_Feces_WT_N_Ctr	[M+H]+	633	689	589	414	617	1329	1419	999	733	465	1089	1285	1415	1418	1017	876	665	826	0	0	0	0	0	0	927	790	1020	945	974	983	774	950	790	812	905	932	806	882	862	998	1062	845	9.68919
3024	11.077	625.519	Unknown	[M+H]+	93	118	279	124	305	586	576	436	526	156	447	460	440	354	429	276	368	253	0	0	0	0	0	0	470	342	464	472	497	481	359	303	583	381	406	474	469	449	470	438	455	493	14.7387
3025	7.094	625.519	Unknown	[M+H]+	697	778	843	613	762	446	704	737	424	621	878	767	581	746	629	569	976	608	0	0	0	0	0	0	637	670	783	614	743	682	734	839	695	660	749	812	768	688	709	488	826	593	12.6421
3026	5.376	625.52	Unknown	[M+CH3OH+H]+	1806	1745	1483	1237	1762	2369	2194	2813	2598	1731	2596	2486	2138	2825	2197	1746	1659	2159	0	0	0	0	13	0	1862	2267	1875	1801	1807	1846	2284	2185	1984	2272	2078	2086	2195	2023	2150	1848	2169	1868	8.59533
3031	6.737	625.63	Unknown	[M+H]+	723	937	656	792	869	663	852	805	778	851	766	689	615	801	799	744	893	799	1333	1029	749	990	423	977	671	685	730	797	705	844	810	782	722	699	673	776	788	715	808	978	841	815	10.1089
3044	5.362	626.519	Unknown	[M+H]+	765	986	838	550	824	1031	1056	1508	1040	959	1187	1331	1067	1206	1016	937	920	999	52	78	0	0	0	17	949	1316	817	936	909	836	1174	1044	1107	1131	1041	1059	1078	981	1061	802	1311	961	14.4251
3045	10.269	626.523	Unknown	[M+H]+	293	296	357	226	249	617	654	631	428	213	888	587	724	735	611	427	384	425	0	0	0	0	0	0	426	519	475	573	519	540	508	399	480	363	425	597	551	443	506	561	322	545	15.6249
3046	4.605	626.527	w/o MS2:TG 8:0_8:0_18:1	[M+H]+	10331	12774	13068	11839	16382	9396	11064	10374	8296	8817	20692	17504	16679	22661	9713	8009	6022	8288	354	0	0	0	0	0	10665	13828	12658	9771	9950	10394	12070	9375	9748	9289	10415	10193	11529	9467	13342	9830	13473	13558	14.6953
3048	6.757	626.588	w/o MS2:SE 28:2/14:0	[M+H-H2O]+	827	870	716	638	911	1375	1524	1935	1662	1371	1014	1257	1195	1174	1616	1238	1255	1493	164	0	93	0	62	0	1208	1544	1627	1332	1182	1359	1576	1574	1474	1396	1397	1536	1482	1417	1255	1335	1401	1348	9.07772
3050	8.159	626.633	Unknown	[M+H]+	683	898	772	508	702	314	407	367	325	179	1505	1354	1123	1549	314	287	293	211	0	0	0	0	0	0	476	529	376	459	441	573	526	470	456	492	431	662	541	524	513	576	491	550	12.9138
3054	7.402	627.523	w/o MS2:VAE 24:5	[M+H]+	995	977	1184	1122	1264	634	955	882	617	599	1548	1123	1184	1594	821	846	697	638	0	0	0	0	0	0	850	1092	971	777	1011	861	899	1000	766	810	950	1041	886	825	1059	900	1160	896	12.0395
3055	4.601	627.526	Unknown	[M+H]+	2644	3251	3793	3165	4053	2470	2982	3010	2202	2273	4982	4215	4260	5611	2504	2045	1582	2165	257	0	0	0	0	0	2757	3398	3334	2658	2462	2919	2932	2681	2380	2603	2758	2759	3022	2627	3551	2512	3356	3162	12.166
3056	10.588	627.529	Unknown	[M+H]+	838	919	717	545	667	1419	1448	1303	1144	613	1514	1634	1375	1398	1352	862	1091	1049	0	0	0	0	0	0	1016	1337	1215	1195	1043	1150	1012	1123	1022	1103	1172	1101	1027	1209	777	1196	925	964	11.964
3057	10.498	627.531	Unknown	[M+H]+	680	769	603	481	655	1419	1448	1680	1132	514	1794	1353	1375	1583	1352	806	834	710	0	0	0	0	0	0	1016	1117	1215	1213	1129	1150	1012	851	916	909	937	1063	1062	1071	1242	977	1237	1204	11.5018
3058	5.11	627.533	VAE 22:2	[M+Na]+	321246	435912	291519	278328	442235	296633	301918	417799	389260	415900	490560	444904	357328	506402	380810	278421	359579	392202	236	0	0	315	225	152	303733	467321	329800	308680	294518	293482	442377	388865	358961	363648	421205	394267	438939	359204	437860	288422	446053	381905	16.1281
3059	10.065	627.536	Unknown	[M+H]+	747	619	754	416	597	1523	1557	1513	1308	528	1542	1990	1624	1884	1093	843	853	840	0	0	0	0	0	0	1030	1169	1000	1205	1034	1017	1074	1146	889	1096	932	1314	970	961	864	1155	854	1229	12.5028
3060	6.838	627.537	Unknown	[M+H]+	1269	1084	1492	1162	1484	1094	983	1074	754	685	1624	1487	1349	1697	999	601	796	815	16	0	0	0	0	0	1439	1097	1223	1027	911	1290	1004	1128	879	1003	1173	1221	1080	1018	1138	924	1150	1181	12.8689
3061	10.368	627.538	Unknown	[M+H]+	680	825	712	422	655	1485	1825	1772	1492	915	1794	1658	1801	1907	1504	1149	1126	918	0	0	0	0	0	0	1147	1360	1031	1369	1265	1251	1168	1301	1301	1046	1136	1246	1295	1292	1244	1359	1237	1204	7.99788
3062	5.975	627.539	w/o MS2:RIKEN P-VS1 ID-6350 from Mouse_Macrophage_WT_N_F1AA	[M+H]+	4438	5439	4122	3891	5922	8085	9517	9757	7982	6517	8905	7706	6896	9865	10027	6089	6016	6218	0	0	0	0	0	0	6299	9010	7644	6167	6056	6200	7501	6847	6572	6323	7203	6360	7739	6261	9157	5803	8287	8565	15.1005
3065	6.8	627.58	Unknown	[M+H-H2O]+	708	690	865	615	672	1064	1320	1098	1017	668	565	806	1055	801	1046	780	773	888	0	0	0	0	0	0	1186	1015	598	793	972	1000	913	950	1004	968	1024	605	892	914	760	948	917	920	15.8684
3078	3.748	628.48	Unknown	[M+Na]+	2137	2723	2179	2549	2826	2043	2567	2303	1918	2292	3539	3088	2378	3477	2275	2111	1857	2219	578	563	602	384	527	510	2249	3154	2637	2345	2124	2519	2908	2193	2512	2171	2344	2029	2858	2190	2990	2299	2807	2927	13.873
3079	3.318	628.491	Unknown	[M+H]+	1226	1178	1409	1525	1140	1513	1522	1326	1411	1250	1079	1271	1424	1179	1546	1420	1232	1412	1281	1263	1607	1223	1661	1437	1715	1175	1263	1257	1424	1462	1244	1553	1541	1406	1195	1186	1139	1122	1088	1521	1290	1547	13.7348
3080	3.157	628.499	w/o MS2:SL 10:0;O/26:2	[M+H]+	1434	1465	1684	1498	1506	1724	1522	1765	1610	1767	1615	1460	1424	1701	1546	1517	1502	1432	1652	1578	1621	1445	1661	1604	1310	1571	1753	1476	1680	1254	1453	1440	1556	1561	1481	1737	1424	1394	1482	1567	1577	1547	8.68195
3081	5.989	628.535	w/o MS2:DG O-9:0_28:7	[M+H]+	2643	2993	2312	2069	2779	3826	4642	4700	3996	3292	4162	4306	3508	4754	4823	3110	3154	3473	121	83	306	326	133	140	3264	3848	3830	4088	3320	3047	3916	3545	3195	3332	3570	3441	3972	3018	4402	3082	4166	3909	11.6776
3083	5.138	628.539	Unknown	[M+H]+	160563	192440	118802	114973	190220	126278	125216	174844	163315	177716	209993	184294	147550	219553	159531	112897	146788	163103	362	366	107	306	228	249	124705	207144	137140	132601	126856	122569	186479	166867	153282	155456	184783	172116	183492	152805	184928	121480	190889	158494	17.029
3088	7.331	628.601	Unknown	[M+H-H2O]+	7242	9148	6860	5237	8093	14101	15493	20956	16635	12662	15105	13958	13109	17354	15115	9196	10885	13377	196	250	128	303	560	338	9918	14486	10528	10536	10377	10372	13832	12951	12103	10726	12334	12862	13307	12218	13021	10975	14211	11838	12.0265
3091	4.882	628.608	Unknown	[M+H]+	614	563	467	763	840	518	448	413	121	401	388	83	709	324	527	323	465	395	222	96	68	215	124	0	390	636	597	297	513	714	405	301	645	346	530	673	688	419	612	790	403	500	28.735
3102	3.761	629.474	w/o MS2:TG 8:0_8:0_18:2	[M+H]+	864	1072	915	1122	1223	824	1071	1029	817	851	1354	1252	1116	1334	945	818	697	890	190	247	211	288	96	215	918	1295	1117	1174	941	1058	1065	1079	1009	895	1217	1060	1227	837	1091	971	1173	1157	11.6984
3103	10.382	629.542	Unknown	[M+H]+	380	565	496	393	445	1027	929	909	778	457	930	1188	1166	926	794	452	612	535	160	0	93	80	0	20	870	686	718	666	800	737	671	856	761	658	659	758	617	625	808	715	730	803	10.3749
3104	7.858	629.544	Unknown	[M+H]+	1062	1267	958	857	984	894	822	1055	866	805	1451	1468	1501	1596	658	742	824	706	113	72	0	0	96	43	970	984	774	991	879	777	936	1051	958	967	1096	1245	1115	862	947	1018	889	830	12.4734
3105	7.211	629.549	w/o MS2:RIKEN P-VS1 ID-6396 from Cell_C2C12_WT_N_12hCtr	[M+H]+	646	636	843	606	609	963	1049	693	639	554	938	878	986	1289	957	508	660	812	1011	369	322	392	449	168	743	675	842	826	797	477	747	689	671	752	653	867	690	642	909	953	1042	839	17.2862
3106	10.727	629.55	Unknown	[M+H]+	677	599	553	471	488	1229	1140	1102	729	666	854	1151	795	991	1068	812	874	948	81	0	0	53	0	66	753	836	965	937	805	694	753	721	826	576	932	1188	720	836	758	806	687	736	16.8232
3107	5.522	629.551	Unknown	[M+H]+	13851	45663	15746	13395	13242	16171	14351	12903	12219	8145	16648	21591	22694	18631	10469	11659	9071	12179	113	112	0	0	93	63	12601	9981	12078	13486	13327	13227	9794	11782	12539	12398	11653	12166	10108	12453	10346	12907	9837	11061	10.7777
3108	7.083	629.551	Unknown	[M+H]+	1780	2355	2048	1597	2379	2408	3042	3727	2347	1915	3757	2892	3186	4132	2673	1654	1831	2058	380	16	51	0	0	54	2121	2767	3062	2162	2001	2270	2701	2496	2499	2028	2371	2421	2530	2284	2720	2369	2709	2267	11.6343
3109	5.374	629.552	w/o MS2:VAE 22:1	[M+H]+	36448	45582	31656	27588	39809	13474	11854	14853	13800	11674	57295	58892	52762	61717	10692	8316	9407	12071	236	31	102	0	93	57	18238	23442	17789	19697	18130	16759	23217	22333	21071	20703	22790	22517	23544	21166	20934	18172	22194	18827	10.6687
3110	6.021	629.57	Unknown	[M+H]+	444	844	412	434	967	1099	1193	1296	1331	907	1369	1227	1020	1443	1312	1012	1020	694	159	54	0	14	0	91	852	1288	1129	840	813	970	607	1231	605	756	982	943	1038	858	609	949	1092	271	28.4686
3113	7.328	629.607	Unknown	[M+H]+	3532	4587	3137	2511	3741	6224	7716	9410	7913	5772	6847	6695	6585	8098	6889	4285	5332	6341	129	186	135	151	157	218	5011	6499	5027	5138	5063	4755	6612	6721	5479	5561	6373	6017	6230	6177	6366	4953	6635	5756	11.7483
3130	5.114	629.896	Unknown	[M+H]+	550	604	413	1170	520	766	903	1242	392	390	303	777	577	231	692	333	188	410	0	0	0	0	0	0	659	345	589	621	799	500	767	748	1002	784	437	341	789	726	568	1092	779	593	29.7597
3134	3.752	630.466	w/o MS2:SL 10:1;O/25:1;O	[M+H]+	667	710	706	674	797	502	664	789	642	545	962	827	745	1016	629	558	427	434	267	146	76	14	28	100	686	928	658	616	668	698	773	716	669	687	807	766	716	585	681	823	825	740	11.5903
3135	4.526	630.51	w/o MS2:DG 8:0_28:6	[M+CH3OH+H]+	1153	1254	1542	1024	1260	1023	1101	1208	1300	1536	1055	1063	1251	1116	1272	1216	1229	1162	1101	902	656	908	619	863	1308	1252	1450	1068	1065	1461	1378	1229	1250	1149	1525	1157	1303	1288	1189	1141	1200	902	12.4978
3136	4.594	630.516	w/o MS2:SL 10:0;O/26:1	[M+H]+	1396	1286	1542	1434	1475	1304	1291	1208	1300	1536	1055	1063	1251	918	1436	1216	1596	1407	1101	902	765	935	782	863	1308	1252	1450	954	1056	1461	1626	1229	1535	1149	1525	1157	1303	1288	1189	1510	1200	1122	14.3626
3138	5.12	630.544	w/o MS2:DG O-9:0_28:6	[M+H]+	4619	6883	4739	4600	6689	4723	5009	5860	6359	5602	7057	7100	5597	7713	5677	4606	5749	5684	141	0	14	0	0	0	4804	7010	5058	5193	4660	4793	6990	5989	5727	5837	6404	5667	6183	5400	6349	4452	6659	5648	13.8088
3139	7.094	630.55	Unknown	[M+H]+	991	1268	1053	834	1117	1172	1389	1731	1134	1026	1729	1499	1420	1776	1355	1095	1073	1002	19	51	0	0	0	55	1113	1456	1198	967	991	1039	1247	1299	1142	1029	1211	1156	1245	1094	1386	1086	1336	1261	11.6213
3140	5.371	630.556	Unknown	[M+H]+	15807	20451	14613	12915	17462	5831	5360	6537	6067	5489	24988	26879	23676	27166	4822	3874	4142	5802	144	0	0	0	92	0	8295	11338	8314	9104	8246	8037	10473	10554	9262	8945	10546	10252	11098	9385	9657	8219	10872	8739	11.6419
3141	5.549	630.562	w/o MS2:RIKEN P-VS1 ID-6409 from Mouse_Muscle_WT_CTX0_Ctr	[M+H]+	6520	6082	7029	6268	5507	7220	6415	5747	5531	3752	7680	10134	10433	8299	4736	5641	4039	5652	70	0	70	69	16	0	6004	4915	5655	5954	5850	5952	4708	5474	5788	6042	5189	5495	4985	5765	4645	6285	4714	5193	9.53718
3142	7.617	630.58	w/o MS2:RIKEN P-VS1 ID-6410 from Mouse_Aorta_ApoEKO_N_F1EPA	[M+Na]+	1246	1446	981	941	1323	2207	1922	2268	2112	1771	2330	2041	1966	2624	1760	1347	1487	1769	0	0	0	0	13	0	1318	1780	1459	1371	1477	1392	1642	1596	1716	1463	1376	1616	1579	1574	1532	1315	1721	1532	9.18011
3145	7.911	630.62	Unknown	[M+H]+	20748	28442	19172	17301	26806	32951	40733	47567	37328	27381	50748	45250	39985	58414	39493	20807	24860	28887	67	0	0	0	0	0	24707	37009	27914	25393	25758	24825	33265	30182	25687	24877	28346	27765	33449	26559	33622	24648	36599	30376	14.5105
3159	6.603	631.469	w/o MS2:SL 10:1;O/24:2;O	[M+H]+	871	805	901	1088	1129	703	887	701	652	1089	975	694	1013	865	685	889	762	571	57	52	0	0	0	0	1108	763	980	774	934	790	716	609	800	910	807	773	696	708	892	981	741	893	15.0763
3160	4.545	631.504	w/o MS2:NAGly 14:0/22:5	[M+H]+	681	527	508	567	611	570	670	627	642	675	548	506	687	629	527	713	752	732	803	426	405	390	390	477	501	618	633	540	730	614	619	612	624	695	683	533	591	602	542	577	575	507	10.4393
3161	4.636	631.509	w/o MS2:SL 11:0;O/24:2	[M+H]+	685	419	508	605	611	628	670	532	642	787	548	432	821	654	651	713	752	671	631	426	448	390	462	477	511	576	553	508	617	566	619	669	531	695	564	462	602	445	542	686	466	699	13.9865
3162	4.494	631.52	w/o MS2:DG 35:1	[M+H]+	642	634	463	493	434	618	510	598	671	798	700	580	475	704	406	561	614	737	843	426	324	443	293	298	507	661	647	717	635	631	730	669	624	654	717	614	650	680	542	429	711	461	13.9498
3163	7.524	631.539	Unknown	[M+H]+	1212	1425	1648	1287	640	2133	1577	2241	1427	1545	1650	2625	1858	1504	1725	1744	1994	1613	1426	1041	925	828	1092	842	2250	2054	2059	1656	1586	2362	1780	1996	1753	1663	2497	1970	1618	1916	1399	2604	1951	1731	16.9958
3164	5.102	631.54	w/o MS2:VAE 22:0	[M+H]+	773	1028	906	780	1058	783	793	1044	1014	1037	996	1152	1105	1212	937	807	858	1042	428	364	287	170	339	248	925	1206	783	826	827	798	874	1002	850	856	911	889	1020	962	972	792	956	918	11.3768
3165	5.398	631.553	Unknown	[M+H]+	4365	4991	3668	3283	4607	1665	1436	1766	1993	1320	6138	6218	5589	6410	1378	1117	1175	1538	287	60	29	53	0	109	2116	2682	2196	2586	2134	2082	2632	2786	2576	2327	2808	2713	2533	2400	2661	2395	2644	2344	9.53287
3166	5.542	631.556	Unknown	[M+H]+	1658	2198	1866	1654	1708	1959	1736	1625	1464	1040	2171	2503	2704	2558	1429	1368	1013	1423	59	51	0	0	0	0	1769	1255	1651	1535	1683	1513	1408	1380	1561	1488	1302	1422	1212	1491	1098	1670	1201	1468	12.7542
3167	11.963	631.564	w/o MS2:RIKEN P-VS1 ID-6428 from Cell_C2C12_WT_N_4hCtr	[M+H]+	312	366	368	253	285	873	678	513	765	313	540	798	599	568	648	357	481	395	99	51	0	13	0	0	423	580	566	574	648	523	357	495	361	484	447	187	537	594	487	613	464	585	22.7742
3168	8.434	631.566	Unknown	[M+Na]+	1819	2230	1633	1559	1853	1680	2031	2491	1854	1467	2966	2678	3021	2828	1372	1114	1649	1706	118	0	58	0	0	0	1537	1974	1384	1809	1575	1457	1787	1639	1817	1730	2090	1943	1959	2010	1943	1698	2003	1480	12.287
3169	5.921	631.567	Unknown	[M+H]+	825	1215	955	814	1009	984	916	876	856	684	1521	1712	1548	1534	783	666	644	811	161	0	0	0	0	0	980	1009	1394	963	914	728	981	920	919	952	839	927	907	925	729	862	959	956	14.7359
3170	5.817	631.569	Unknown	[M+H]+	927	1301	1176	1007	1055	709	916	548	572	432	1329	1987	1772	1431	783	706	534	619	161	0	0	0	0	0	980	1009	1394	842	1069	893	981	805	790	952	752	927	725	680	839	862	872	838	17.7857
3171	7.556	631.569	VAE 24:3	[M+H]+	1945	2028	1848	1557	1641	2974	2523	3184	2416	2040	2509	3070	2852	2634	2172	2005	2353	2544	1119	942	961	828	1062	842	2290	2476	2059	2625	2333	2657	2612	2793	2521	2391	2792	3057	2771	2741	2438	2652	2455	2076	10.1168
3172	11.012	631.577	Unknown	[M+H]+	213	252	259	339	256	711	569	747	501	167	821	622	638	833	807	324	502	445	0	0	0	53	0	0	281	360	593	521	437	292	574	327	321	367	372	377	361	640	518	275	420	533	27.3059
3173	7.482	631.577	Unknown	[M+H]+	1945	2028	1848	1557	1641	2974	2572	3184	1476	1343	2527	3070	2691	2634	2239	1967	2405	1383	543	880	961	730	944	752	2290	2476	2105	1625	2322	2516	2653	2793	2740	2391	2792	2968	1496	2787	1012	1510	1170	1400	29.103
3174	5.376	631.584	Unknown	[M+H]+	4274	4980	3552	2170	4621	697	1593	1894	811	1253	5888	6203	5473	6414	977	672	1085	294	135	0	58	53	0	52	2116	2682	2196	2566	2533	1497	2405	1562	1915	2066	979	2493	2344	2418	2613	2174	2644	1349	23.2162
3176	11.955	631.596	Unknown	[M+H]+	297	425	433	269	347	873	918	840	793	290	627	580	773	541	592	326	758	430	99	0	0	0	0	0	703	547	707	555	705	622	460	591	436	704	469	433	534	601	469	602	531	534	16.6643
3179	7.916	631.835	Unknown	[M+H-H2O]+	717	683	609	465	654	310	518	349	590	508	1089	908	834	1416	875	652	739	774	0	0	0	0	0	0	809	948	641	687	800	1010	1144	905	804	529	420	371	555	433	820	566	809	835	29.6642
3181	6.629	632.473	w/o MS2:PC O-26:2	[M+H]+	459	416	432	612	453	292	432	326	405	296	363	463	377	432	328	462	330	450	55	0	0	52	0	0	463	404	528	564	398	487	506	346	343	452	403	406	300	473	473	392	373	438	16.0478
3182	5.872	632.527	w/o MS2:SL 10:0;O/26:0	[M+H]+	626	467	388	299	828	843	579	795	838	576	107	953	328	556	512	496	497	775	110	0	0	0	13	0	634	577	593	650	676	531	431	900	950	653	667	518	552	447	504	604	599	606	21.5611
3183	7.276	632.537	Unknown	[M+H]+	530	647	452	408	402	610	562	621	532	466	756	551	708	553	580	573	684	587	647	0	0	0	0	0	527	360	616	623	548	596	634	571	545	522	666	575	466	608	486	485	496	429	14.5679
3184	7.381	632.552	Unknown	[M+H]+	388	315	176	251	160	373	417	423	366	333	414	268	410	359	451	494	218	460	1010	71	102	16	26	31	237	326	239	393	326	456	434	254	225	433	601	371	440	309	486	295	377	233	29.2794
3185	8.425	632.561	w/o MS2:DG O-11:0_26:5	[M+H]+	909	818	883	666	736	656	1003	1088	798	775	1377	1107	1218	1266	814	636	777	665	0	0	0	0	0	0	718	959	953	703	680	639	704	832	796	814	959	874	798	761	940	913	801	646	13.5918
3186	5.407	632.561	w/o MS2:DG O-9:0_28:5	[M+H]+	997	918	782	716	914	428	452	344	383	475	1133	1205	933	1183	441	403	326	405	219	0	57	0	0	52	721	531	615	765	536	506	478	532	698	565	447	622	529	469	538	431	740	406	19.3157
3187	7.548	632.565	Unknown	[M+H-H2O]+	866	990	1012	705	762	1256	1204	1591	1195	939	1221	1408	1241	1225	1165	1075	1059	1122	557	470	544	366	680	363	1137	1225	1051	1257	1178	1069	1273	1172	1115	1257	1222	1363	1132	1139	1021	1341	1064	988	9.18542
3189	7.92	632.628	w/o MS2:RIKEN P-VS1 ID-6444 from Mouse_Macrophage_WT_N_F1AA	[M+H]+	2596	3663	2681	2311	3473	4569	5380	6139	5005	3530	6136	5882	5305	6959	4959	3484	3746	3782	51	0	0	0	0	0	3580	5010	3879	3290	3522	3460	4722	4025	3444	3454	3875	3897	4317	3672	4445	3332	4675	4275	13.3594
3190	6.73	632.633	Unknown	[M+H]+	311	487	425	274	353	881	722	891	790	654	679	669	698	684	571	705	531	718	52	0	0	0	0	0	603	670	494	606	519	510	452	613	680	924	699	854	669	788	778	566	618	535	20.0403
3191	8.587	632.635	Unknown	[M+H-H2O]+	9620	9194	11540	8905	8994	35269	35937	23691	20985	12633	14830	17533	19114	17398	24367	21053	16931	16622	153	0	0	0	0	0	20585	14299	21166	18915	20899	21138	13485	15379	16440	18115	15417	18220	13797	16960	16779	20788	14960	20720	15.5656
3198	7.162	633.489	w/o MS2:SL 10:0;O/24:2;O	[M+CH3OH+H]+	1178	1042	922	878	1018	1020	1104	930	777	702	768	758	841	1202	820	987	798	994	1522	46	185	73	58	65	1022	979	1090	1154	930	1153	1062	895	1094	1009	1174	962	922	922	828	1079	629	964	13.4384
3199	7.249	633.508	w/o MS2:TG 8:0_8:0_18:0	[M+Na]+	1178	907	869	1364	1103	1090	720	998	933	683	755	690	1068	964	949	1070	991	1119	1820	414	463	429	364	432	1005	1165	1119	1082	1123	861	989	1143	1248	950	988	1138	1081	1024	788	1125	868	1116	11.5612
3200	7.244	633.533	w/o MS2:RIKEN P-VS1 ID-6453 from Mouse_Macrophage_WT_N_F1AA	[M+H]+	719	816	945	592	762	673	423	866	849	651	894	620	895	867	590	875	718	975	1495	387	221	369	68	49	694	570	530	988	481	647	623	1054	992	1020	1144	1088	611	875	687	713	1092	803	27.1273
3201	9.034	633.58	w/o MS2:RIKEN P-VS1 ID-6456 from Cell_C2C12_WT_N_24hCtr	[M+H]+	713	819	653	604	756	603	588	765	704	516	1522	1388	1385	1521	532	473	539	479	0	0	0	0	0	0	566	772	584	575	577	651	712	643	717	588	660	752	676	582	731	715	701	491	12.0372
3202	8.056	633.582	Unknown	[M+H]+	408	488	546	418	278	569	632	692	418	512	478	666	593	575	328	412	428	238	51	0	0	14	0	0	410	515	454	496	294	535	390	413	268	422	595	503	426	355	328	477	449	395	19.7922
3203	12.078	633.59	Unknown	[M+Na]+	386	412	266	432	549	929	938	1028	985	585	959	1013	1007	986	798	566	820	490	0	0	0	0	0	0	530	887	586	704	697	591	641	746	615	606	652	796	736	690	660	679	712	671	12.2639
3207	1.679	634.451	w/o MS2:SL 11:0;O/26:6	[M+H]+	366	739	407	724	372	214	401	847	653	1182	658	512	1014	643	224	887	424	348	173	115	70	66	94	0	473	497	605	681	569	540	643	581	521	608	449	691	610	679	537	700	536	558	13.036
3208	3.743	634.454	Unknown	[M+H]+	348	338	618	492	407	313	318	376	337	314	525	478	344	426	411	249	389	255	164	0	0	58	0	0	519	402	505	406	394	371	506	422	592	442	341	384	389	358	470	451	417	442	14.8807
3209	4.324	634.481	w/o MS2:PC O-26:1	[M+H]+	247	319	382	285	337	264	191	265	258	240	558	481	443	458	296	162	250	313	0	67	0	0	70	0	276	284	227	242	227	202	283	197	354	281	334	333	271	224	257	296	247	231	17.0383
3210	7.209	634.497	w/o MS2:TG 8:0_9:0_18:4	[M+H]+	513	590	405	566	315	577	518	511	561	500	440	588	498	747	657	489	504	548	775	202	60	188	51	87	576	606	593	436	495	636	490	529	520	520	687	528	447	480	561	526	522	490	12.07
3211	7.276	634.515	w/o MS2:SL 10:0;O/25:0;O	[M+H]+	565	590	327	339	230	250	404	208	600	564	408	461	460	486	466	353	530	518	953	184	115	217	178	70	580	472	622	376	453	434	487	528	481	426	393	447	375	617	370	415	496	359	17.6564
3212	6.118	634.537	w/o MS2:RIKEN P-VS1 ID-6467 from Mouse_Macrophage_WT_N_F1AA	[M+H]+	2223	1637	1961	1628	1282	1004	1149	1137	884	662	1582	1927	2300	1659	821	810	722	727	0	0	0	0	0	53	1537	1181	1379	1472	1585	1508	1368	1358	1466	1396	1409	1523	1173	1456	1128	1480	1155	1328	10.1612
3213	6.443	634.544	w/o MS2:ST 24:1;O4/15:0	[M+H]+	1545	1209	1223	1113	1122	2780	2786	3727	3275	2423	1760	1887	1611	1523	1995	2063	2303	2449	60	101	0	62	0	0	2378	2522	2504	2694	2366	2475	2601	2789	2560	2414	2565	2922	2673	2698	2109	2580	2043	1824	10.9083
3214	12.096	634.569	Unknown	[M+H]+	277	255	169	153	139	507	488	568	337	155	380	503	366	533	312	316	280	152	60	54	0	14	61	57	325	314	224	383	313	313	414	324	259	289	208	302	226	459	359	252	273	250	22.0803
3216	9.007	634.587	Unknown	[M+H]+	308	414	316	262	346	455	483	383	273	256	793	609	691	715	227	319	302	241	0	0	0	0	0	0	395	331	348	235	292	240	353	352	271	478	307	300	417	333	411	248	377	258	20.6626
3217	7.606	634.594	Unknown	[M+H]+	939	1113	809	759	843	1643	1806	2200	1560	1223	1695	1701	1543	1944	1593	1034	1312	1515	27	29	135	66	0	0	1213	1534	1210	1176	1053	1159	1338	1358	1220	1260	1435	1299	1675	1286	1419	886	1392	1296	13.7012
3218	12.081	634.594	Unknown	[M+H]+	258	303	218	260	183	696	407	645	575	215	533	554	529	578	509	316	350	440	89	54	0	14	0	57	612	422	251	390	524	512	380	552	363	318	413	553	354	526	382	371	409	395	22.2189
3219	6.295	634.605	Unknown	[M+H]+	450	558	504	445	418	524	177	481	493	547	473	351	532	736	817	622	481	413	855	339	426	376	519	494	521	379	821	493	567	620	423	432	549	371	523	762	556	407	472	612	247	491	26.7793
3225	7.784	635.505	w/o MS2:RIKEN P-VS1 ID-6490 from Mouse_Feces_WT_N_Ctr	[M+H]+	558	519	508	520	373	569	657	527	604	516	443	440	684	608	481	554	477	445	60	0	0	0	0	75	544	462	486	487	552	508	488	488	633	610	571	625	484	744	567	762	360	564	17.866
3226	6.09	635.538	w/o MS2:SL 10:0;O/25:0	[M+H]+	893	823	959	834	616	682	610	576	583	468	699	1236	1124	1005	694	491	378	529	110	0	0	0	0	0	939	746	861	873	849	829	760	780	737	795	781	1007	709	880	708	736	674	703	11.2142
3227	6.462	635.542	Unknown	[M+H]+	743	854	636	737	516	1722	1392	1851	1631	1217	1225	898	1049	938	1192	1138	1228	1253	17	0	0	0	0	0	1175	1490	1185	1451	1281	1222	1518	1479	1423	1227	1368	1495	1402	1542	1140	1492	1357	1095	10.8245
3229	5.275	635.591	Unknown	[M+H]+	262	297	315	340	230	360	460	540	436	397	283	306	331	171	511	459	551	537	164	0	0	0	0	0	412	326	404	486	294	469	333	353	405	385	352	328	278	469	441	479	335	484	17.6407
3230	12.167	635.613	Unknown	[M+H]+	227	299	271	215	146	526	743	561	441	307	552	440	844	388	525	418	426	265	0	51	0	0	63	0	542	403	514	317	436	382	447	246	331	284	386	514	326	394	246	369	421	352	22.5393
3231	7.653	635.613	Unknown	[M+H]+	627	573	406	464	505	665	861	1035	973	685	743	949	779	869	902	598	510	874	13	0	0	0	0	0	664	776	660	624	596	710	659	670	594	650	751	836	705	668	793	793	760	834	10.9171
3235	6.653	636.633	Unknown	[M+H]+	6359	5808	6095	5998	5626	5825	5922	5443	5632	5305	2864	5953	6214	2933	5743	5971	5914	5939	3791	3651	4939	3943	4858	3836	6429	3939	6182	6169	6197	6399	4383	5842	6132	6052	6052	5785	5831	5987	5441	5837	4234	6027	13.0417
3236	8.268	636.635	Unknown	[M+H]+	3899	3990	4867	4682	5016	6460	7319	5462	4968	4697	5539	4771	5650	5709	6020	5550	5160	4415	3199	2737	3276	3328	3468	3217	5727	4946	5730	5005	5815	5741	4823	4657	4693	4936	4232	5016	4494	4413	5723	5145	5364	5942	10.5209
3238	12.658	636.639	Unknown	[M+H]+	3178	3304	2869	2947	3630	2688	2700	3170	3294	3390	3444	3478	3188	3252	3127	2914	3102	3340	3234	3668	3079	3370	2876	3164	2739	3442	3003	3438	3111	3012	3425	3301	3543	2713	3509	3570	3171	2644	3328	2656	3521	3107	10.1892
3240	6.727	636.64	Unknown	[M+H]+	6359	5313	6095	5998	5371	5825	5851	5443	5632	5693	4975	5953	6214	5046	5743	5971	5914	5939	4616	4109	3584	4449	3647	3905	6429	5446	6182	6169	6197	6399	5560	5842	6132	6052	5550	5163	5831	5987	5667	5837	5613	6027	5.8271
3241	12.56	636.642	Unknown	[M+H]+	3178	3304	3608	3021	2707	3191	3300	3170	3294	3390	3112	3478	3407	3252	2771	3283	3102	3340	3234	3668	3483	2826	3273	2548	3265	2917	3092	3438	3473	3292	3425	3301	3543	3317	3509	3570	3171	3056	2779	3382	3075	3117	6.83271
3243	12.727	636.642	Unknown	[M+H]+	2597	2561	2869	2947	3630	2647	2700	2641	2603	3390	3558	2508	3529	3252	3127	2914	2370	2798	3234	2956	3079	3370	2876	3164	2739	3442	3003	3091	3111	3012	3425	2460	2576	2367	2731	2810	3171	2441	3328	2656	3626	3107	12.6604
[truncated: 4,160 more rows]

## Sheet: Identified lipids Summary
Supplementary Table S1
[truncated: 1,979 more rows]
